# Supplementary material for: Plasma cell identity escape drives resistance to anti-BCMA T-cell–redirecting therapy in multiple myeloma
Source: bioRxiv. 2025 Dec 11:2025.12.08.692978. Preprint. [Version 1] doi: 10.64898/2025.12.08.692978 (PMC12710967; doi:10.64898/2025.12.08.692978)
Supplement: Supplement 2 [file media-2.xlsx]

## Sheet: Table S1
Table S1. Clinical and genomic summary of the 74 patients treated with anti-BCMA CART.
sample	patient	Race	Ethnicity	Mean Coverage Tumor	product	target	time	CART	pre_bcma	cohort	age	sex	num_lines	IMID_ref	CD38_ref	emd	myCARe	BCMA loss
106993_CG21_5955	106993_CG21_5955	NA	NA	82.43	CART	BCMA	pre_CART	idecel	yes bela	MSKCC	64	F	7	Yes	No	Yes
64451_CG22_2338	64451_CG22_2338_IGO_14096_16	caucasian	nonhispanic	62.99	CART	BCMA	pre_CART	idecel	yes bela	MSKCC	54	F	7	Yes	No	Yes
70988_CG22_709	70988_CG22_709_IGO_14096_D_12	caucasian	nonhispanic	72.03	CART	BCMA	pre_CART	idecel	yes bela	MSKCC	66	F	9	Yes	Yes	NA
73068_CG22_5743	73068_CG22_5743_IGO_14096_4	caucasian	nonhispanic	66.31	CART	BCMA	pre_CART	idecel	no	MSKCC	59	F	4	Yes	No	No
P1907	MM-06	NA	NA	91.96	CART	BCMA	pre_CART	idecel	no	calgary	75	F	3	Yes	Yes	No
P2336	MM-07	NA	NA	90.6	CART	BCMA	pre_CART	idecel	no	calgary	70	F	3	Yes	Yes	Yes
S101_EXP1828DNA13_CAR392	S101_EXP1828DNA13_CAR392	caucasian	nonhispanic	36.58	CART	BCMA	pre_CART	idecel	NO PRIOR BCMA	Moffitt	75	F	13	No	Yes	No
S109_EXP1828DNA21_CAR440	S109_EXP1828DNA21_CAR440	caucasian	unk	55.45	CART	BCMA	pre_CART	carvykti	NO PRIOR BCMA	Moffitt	73	F	5	Yes	No	No
S110_EXP1828DNA22_CAR_NA	S110_EXP1828DNA22_CAR_NA	caucasian	nonhispanic	55.74	CART	BCMA	pre_CART	idecel	NO PRIOR BCMA	Moffitt	60	F	4	Yes	Yes	No
S119_EXP1828DNA31_CAR413	S119_EXP1828DNA31_CAR413	caucasian	unk	53.95	CART	BCMA	pre_CART	carvykti	NO PRIOR BCMA	Moffitt	73	F	4	Yes	Yes	No
S122_EXP1828DNA34_CAR478	S122_EXP1828DNA34_CAR478	black	nonhispanic	56.28	CART	BCMA	pre_CART	idecel	NO PRIOR BCMA	Moffitt	72	F	5	Yes	Yes	No
S124_EXP1828DNA36_CAR433	S124_EXP1828DNA36_CAR433	black	unk	56.83	CART	BCMA	pre_CART	carvykti	NO PRIOR BCMA	Moffitt	56	F	11	Yes	Yes	No
S129_EXP1828DNA40_CAR_NA	S129_EXP1828DNA40_CAR_NA	other_race	nonhispanic	53.18	CART	BCMA	pre_CART	carvykti	CAR-T; Blenrep	Moffitt	50	F	8	Yes	Yes	No
S132_EXP1828DNA43_CAR439	S132_EXP1828DNA43_CAR439	caucasian	nonhispanic	50.86	CART	BCMA	pre_CART	carvykti	NO PRIOR BCMA	Moffitt	60	F	7	Yes	Yes	No
S133_EXP1828DNA44_CAR174	S133_EXP1828DNA44_CAR174	caucasian	nonhispanic	48.79	CART	BCMA	pre_CART	carvykti	CAR-T	Moffitt	64	F	6	No	Yes	No
S136_EXP1828DNA47_CAR477	S136_EXP1828DNA47_CAR477	caucasian	unk	54.21	CART	BCMA	pre_CART	idecel	NO PRIOR BCMA	Moffitt	71	F	8	Yes	Yes	No
S141_EXP1828DNA52_CAR_NA	S141_EXP1828DNA52_CAR_NA	caucasian	unk	53.49	CART	BCMA	pre_CART	carvykti	NO PRIOR BCMA	Moffitt	57	F	6	Yes	Yes	No
S142_EXP1828DNA53_CAR519	S142_EXP1828DNA53_CAR519	caucasian	unk	51.13	CART	BCMA	pre_CART	idecel	NO PRIOR BCMA	Moffitt	66	F	4	No	No	No
S143_EXP1828DNA54_CAR511	S143_EXP1828DNA54_CAR511	caucasian	unk	51.37	CART	BCMA	pre_CART	idecel	Blenrep	Moffitt	80	F	7	Yes	Yes	No		Clonal loss
S145_EXP1828DNA56_CAR522	S145_EXP1828DNA56_CAR522	black	nonhispanic	54.3	CART	BCMA	pre_CART	idecel	NO PRIOR BCMA	Moffitt	67	F	9	No	No	No
S157_EXP1828DNA68_CAR182	S157_EXP1828DNA68_CAR182	caucasian	nonhispanic	55.72	CART	BCMA	pre_CART	idecel	Anti-BCMA CAR-T	Moffitt	64	F	12	Yes	Yes	No		Clonal loss
S179_CAR_283_CD138_pos_CAR283	S179_CAR_283_CD138_pos_CAR283	caucasian	nonhispanic	53.04	CART	BCMA	pre_CART	idecel	NO PRIOR BCMA	Moffitt	59	F	13	Yes	Yes	No
S187_CAR_290_CD138_pos_CAR290	S187_CAR_290_CD138_pos_CAR290	black	nonhispanic	56.09	CART	BCMA	pre_CART	idecel	NO PRIOR BCMA	Moffitt	58	F	6	Yes	Yes	No
S194_CAR_489_CD138_pos_CAR489	S194_CAR_489_CD138_pos_CAR489	caucasian	unk	56.23	CART	BCMA	pre_CART	idecel	CAR-T, MCC20753 CYAD 211	Moffitt	83	F	7	No	Yes	No
S197_CAR_241_CD138_pos_CAR241	S197__CAR_241_CD138_pos_CAR241	caucasian	nonhispanic	54.93	CART	BCMA	pre_CART	idecel	NO PRIOR BCMA	Moffitt	56	F	3	Yes	Yes	No
S199_EXP1828DNA6_CAR393	S199_EXP1828DNA6_CAR393	caucasian	nonhispanic	59.62	CART	BCMA	pre_CART	idecel	NO PRIOR BCMA	Moffitt	56	F	5	Yes	Yes	No
SL552719	SL552719	caucasian	nonhispanic		CART	BCMA	pre_CART	idecel	NO PRIOR BCMA	Moffitt	56	F	4	Yes	Yes	No
SL562387	SL562387	caucasian	nonhispanic		CART	BCMA	pre_CART	idecel	NO PRIOR BCMA	Moffitt	78	F	7	Yes	No	No
104211_CG22_6832	104211_CG22_6832_IGO_14096_27	caucasian	nonhispanic	59.96	CART	BCMA	pre_CART	idecel	no	MSKCC	69	M	3	Yes	No	No
71988_CG21_2632	71988_CG21_2632	NA	NA	77.18	CART	BCMA	pre_CART	idecel	no	MSKCC	56	M	4	Yes	Yes	Yes
88835_CG22_3185	88835_CG22_3185_IGO_14096_3	caucasian	nonhispanic	69.56	CART	BCMA	pre_CART	carvykti	yes elra	MSKCC	55	M	8	Yes	Yes	Yes
P1759	MM-01	NA	NA	88.15	CART	BCMA	pre_CART	idecel	no	calgary	67	M	2	Yes	Yes	Yes		Subclonal loss
P1883	MM-17	NA	NA	108.36	CART	BCMA	pre_CART	idecel	no	calgary	74	M	2	Yes	Yes	No
P1895	MM-04	NA	NA	92.49	CART	BCMA	pre_CART	idecel	no	calgary	70	M	3	Yes	Yes	No
P2106	MM-09	NA	NA	90.03	CART	BCMA	pre_CART	idecel	no	calgary	69	M	4	Yes	Yes	No
P2263	MM-08	NA	NA	91.74	CART	BCMA	pre_CART	idecel	no	calgary	60	M	4	Yes	Yes	No
P3043	MM-35	NA	NA	93.33	CART	BCMA	pre_CART	idecel	no	calgary	79	M	4	Yes	Yes	NA
S102_EXP1828DNA14_CAR400	S102_EXP1828DNA14_CAR400	caucasian	nonhispanic	57.46	CART	BCMA	pre_CART	carvykti	NO PRIOR BCMA	Moffitt	75	M	5	Yes	Yes	No
S105_EXP1828DNA17_CAR_NA	S105_EXP1828DNA17_CAR_NA	caucasian	nonhispanic	56.59	CART	BCMA	pre_CART	carvykti	NO PRIOR BCMA	Moffitt	71	M	6	Yes	Yes	No
S107_EXP1828DNA19_CAR407	S107_EXP1828DNA19_CAR407	caucasian	nonhispanic	55.01	CART	BCMA	pre_CART	carvykti	NO PRIOR BCMA	Moffitt	55	M	6	Yes	Yes	No	yes
S108_EXP1828DNA20_CAR412	S108_EXP1828DNA20_CAR412	caucasian	nonhispanic	56.94	CART	BCMA	pre_CART	idecel	Blenrep	Moffitt	66	M	9	Yes	No	No
S112_EXP1828DNA24_CAR452	S112_EXP1828DNA24_CAR452	caucasian	nonhispanic	56.18	CART	BCMA	pre_CART	idecel	NO PRIOR BCMA	Moffitt	57	M	6	Yes	Yes	No
S115_EXP1828DNA27_CAR426	S115_EXP1828DNA27_CAR426	caucasian	unk	58.41	CART	BCMA	pre_CART	idecel	NO PRIOR BCMA	Moffitt	54	M	6	Yes	Yes	No
S116_EXP1828DNA28_CAR430	S116_EXP1828DNA28_CAR430	caucasian	nonhispanic	56.12	CART	BCMA	pre_CART	idecel	NO PRIOR BCMA	Moffitt	76	M	8	Yes	Yes	No
S118_EXP1828DNA30_CAR_NA	S118_EXP1828DNA30_CAR_NA	caucasian	unk	48.55	CART	BCMA	pre_CART	carvykti	NO PRIOR BCMA	Moffitt	76	M	5	No	Yes	No
S121_EXP1828DNA33_CAR424	S121_EXP1828DNA33_CAR424	other_race	unk	56.89	CART	BCMA	pre_CART	idecel	Elranatamab	Moffitt	63	M	8	No	Yes	No
S125_EXP1828DNA37_CAR442	S125_EXP1828DNA37_CAR442	caucasian	nonhispanic	55.06	CART	BCMA	pre_CART	idecel	NO PRIOR BCMA	Moffitt	58	M	4	No	Yes	No
S126_EXP1828DNA38_CAR_NA	S126_EXP1828DNA38_CAR_NA	caucasian	nonhispanic	55.28	CART	BCMA	pre_CART	idecel	NO PRIOR BCMA	Moffitt	80	M	5	Yes	Yes	No
S127_EXP1828DNA39_CAR454	S127_EXP1828DNA39_CAR454	other_race	unk	55.83	CART	BCMA	pre_CART	idecel	NO PRIOR BCMA	Moffitt	58	M	4	No	Yes	No
S131_EXP1828DNA42_CAR_NA	S131_EXP1828DNA42_CAR_NA	caucasian	nonhispanic	51.4	CART	BCMA	pre_CART	idecel	NO PRIOR BCMA	Moffitt	57	M	8	Yes	Yes	No
S134_EXP1828DNA45_CAR421	S134_EXP1828DNA45_CAR421	caucasian	nonhispanic	50.9	CART	BCMA	pre_CART	carvykti	NO PRIOR BCMA	Moffitt	60	M	6	Yes	Yes	No
S138_EXP1828DNA49_CAR492	S138_EXP1828DNA49_CAR492	caucasian	nonhispanic	49.31	CART	BCMA	pre_CART	carvykti	NO PRIOR BCMA	Moffitt	65	M	4	No	No	No
S153_EXP1828DNA64_CAR355	S153_EXP1828DNA64_CAR355	caucasian	hispanic	53.03	CART	BCMA	pre_CART	idecel	NO PRIOR BCMA	Moffitt	67	M	5	Yes	No	No
S160_EXP1828DNA71_CAR_NA	S160_EXP1828DNA71_CAR_NA	caucasian	nonhispanic	53.96	CART	BCMA	pre_CART	idecel	Blenrep	Moffitt	54	M	4	No	Yes	No
S174_EXP1828DNA86_CAR458	S174_EXP1828DNA86_CAR458	black	nonhispanic	55	CART	BCMA	pre_CART	idecel	NO PRIOR BCMA	Moffitt	45	M	4	Yes	Yes	No
S175_EXP1828DNA87_CAR422	S175_EXP1828DNA87_CAR422	caucasian	nonhispanic	55.33	CART	BCMA	pre_CART	carvykti	NO PRIOR BCMA	Moffitt	49	M	6	Yes	Yes	No
S183_CAR_352_CD138_pos_CAR428	S183_CAR_352_CD138_pos_CAR428	caucasian	nonhispanic	53.62	CART	BCMA	pre_CART	idecel	NO PRIOR BCMA	Moffitt	65	M	4	Yes	Yes	No
S185_CAR_450_CD138_pos_CAR450	S185_CAR_450_CD138_pos_CAR450	caucasian	nonhispanic	51.24	CART	BCMA	pre_CART	idecel	NO PRIOR BCMA	Moffitt	74	M	6	Yes	Yes	No
S186_CAR_344_CD138_pos_CAR344	S186__CAR_344_CD138_pos_CAR344	caucasian	nonhispanic	55.11	CART	BCMA	pre_CART	idecel	NO PRIOR BCMA	Moffitt	73	M	5	Yes	Yes	No
S192_CAR_253_CD138_pos_CAR253	S192_CAR_253_CD138_pos_CAR253	caucasian	nonhispanic	55.2	CART	BCMA	pre_CART	idecel	NO PRIOR BCMA	Moffitt	59	M	2	Yes	Yes	No
S193_CAR_348_CD138_pos_CAR348	S193_CAR_348_CD138_pos_CAR348	caucasian	nonhispanic	54.74	CART	BCMA	pre_CART	idecel	NO PRIOR BCMA	Moffitt	66	M	5	Yes	Yes	No
S89_EXP1828DNA1_CAR_NA	S89_EXP1828DNA1_CAR_NA	asian	unk	52.67	CART	BCMA	pre_CART	idecel	Blenrep	Moffitt	58	M	9	Yes	Yes	No
S96_EXP1828DNA8_CAR382	S96_EXP1828DNA8_CAR382	caucasian	nonhispanic	58.19	CART	BCMA	pre_CART	idecel	NO PRIOR BCMA	Moffitt	74	M	4	Yes	No	No
S98_EXP1828DNA10_CAR384	S98_EXP1828DNA10_CAR384	caucasian	nonhispanic	50.15	CART	BCMA	pre_CART	idecel	NO PRIOR BCMA	Moffitt	63	M	5	Yes	Yes	No	yes
S99_EXP1828DNA11_CAR179	S99_EXP1828DNA11_CAR179	caucasian	nonhispanic	52.8	CART	BCMA	pre_CART	carvykti	CAR-T; Blenrep	Moffitt	38	M	9	Yes	Yes	No
SL521899	SL521899	caucasian	nonhispanic		CART	BCMA	pre_CART	idecel	NO PRIOR BCMA	Moffitt	59	M	4	Yes	Yes	Yes	yes
SL521925	SL521925	caucasian	nonhispanic		CART	BCMA	pre_CART	idecel	NO PRIOR BCMA	Moffitt	61	M	7	Yes	Yes	No
SL521926	SL521926	caucasian	nonhispanic		CART	BCMA	pre_CART	idecel	NO PRIOR BCMA	Moffitt	62	M	6	Yes	Yes	Yes
SL521927	SL521927	caucasian	nonhispanic		CART	BCMA	pre_CART	idecel	NO PRIOR BCMA	Moffitt	70	M	4	No	No	No
SL536126	SL536126	caucasian	nonhispanic		CART	BCMA	pre_CART	idecel	NO PRIOR BCMA	Moffitt	48	M	7	Yes	Yes	No
SL552720	SL552720	caucasian	nonhispanic		CART	BCMA	pre_CART	idecel	NO PRIOR BCMA	Moffitt	68	M	6	No	Yes	Yes
SL571166	SL571166	caucasian	nonhispanic		CART	BCMA	pre_CART	idecel	NO PRIOR BCMA	Moffitt	64	M	5	Yes	Yes	No
SL571196	SL571196	caucasian	nonhispanic		CART	BCMA	pre_CART	idecel	Blenrep	Moffitt	64	M	7	Yes	Yes	No
S191_CAR_199_CD138_pos_CAR199	S191_CAR_199_CD138_pos_CAR199	black	nonhispanic	53.82	CART	BCMA	pre_CART	idecel	NO PRIOR BCMA	Moffitt	NA	NA	3	Yes	No	No

## Sheet: Table S2
Table S2. Clinical and genomic summary of the 26 patients treated with anti-BCMA TCE.
patient	Race	Ethnicity	Mean Coverage Tumor	product	target	time	TCE	pre_bcma	cohort	age	sex	num_lines	IMID_ref	emd
IID_H130683_T02_01_WG01	Caucasian	Hispanic		TCE	BCMA	pre-TCE	elranatanab		MSKCC	59	M	4	yes	Yes
IID_H201460_T03_01_WG01	Caucasian	Not Hispanic		TCE	BCMA	pre-TCE	elranatanab		MSKCC	53	M	8	yes	Yes
IID_H212061_T01_01_WG01	African American	Not Hispanic		TCE	BCMA	pre-TCE	elranatanab		MSKCC	53	F	8	yes	No
P1390	Caucasian	Not Hispanic		TCE	BCMA	pre-TCE	elranatanab		Calgary	60	F	6	yes	No
P1814	Caucasian	Not Hispanic		TCE	BCMA	pre-TCE	elranatanab		Calgary	73	F	11	yes	No
P1924	Caucasian	Not Hispanic		TCE	BCMA	pre-TCE	elranatanab		Calgary	53	M	5	yes	Yes
P1936	Caucasian	Not Hispanic		TCE	BCMA	pre-TCE	elranatanab		Calgary	69	F	5	yes	No
P1950	Caucasian	Not Hispanic		TCE	BCMA	pre-TCE	elranatanab		Calgary	75	F	6	yes	Yes
P2123	Caucasian	Not Hispanic		TCE	BCMA	pre-TCE	elranatanab		Calgary	74	M	6	yes	No
P2226	Caucasian	Not Hispanic		TCE	BCMA	pre-TCE	elranatanab		Calgary	80	F	5	yes	No
P2336	Caucasian	Not Hispanic		TCE	BCMA	pre-TCE	elranatanab		Calgary	70	F	3	yes	Yes
P2510	Caucasian	Not Hispanic		TCE	BCMA	pre-TCE	elranatanab		Calgary	72	M	5	yes	No
P2817	Caucasian	Not Hispanic		TCE	BCMA	pre-TCE	elranatanab		Calgary	58	M	5	yes	NA
P2825	Caucasian	Not Hispanic		TCE	BCMA	pre-TCE	elranatanab		Calgary	59	M	7	yes	NA
P2827	Caucasian	Not Hispanic		TCE	BCMA	pre-TCE	elranatanab		Calgary	86	F	6	yes	NA
IID_H210134_T01_01_WG01	Caucasian	Not Hispanic		TCE	BCMA	pre-TCE	teclistamab		MSKCC	65	F	5	yes	No
IID_H212038_T01_01_WG01	African American	Not Hispanic		TCE	BCMA	pre-TCE	teclistamab		MSKCC	73	M	8	yes	No
IID_H212046_T01_01_WG01	Caucasian	Not Hispanic		TCE	BCMA	pre-TCE	teclistamab		MSKCC	67	M	6	yes	No
IID_H212047_T01_01_WG01	Caucasian	Not Hispanic		TCE	BCMA	pre-TCE	teclistamab		MSKCC	78	M	8	yes	No
IID_H212058_T01_01_WG01	Caucasian	Not Hispanic		TCE	BCMA	pre-TCE	teclistamab		MSKCC	60	F	3	yes	Yes
IID_H212063_T01_01_WG01	Asian	Not Hispanic		TCE	BCMA	pre-TCE	teclistamab		MSKCC	57	F	5	yes	No
IID_H212065_T01_01_WG01	Caucasian	Not Hispanic		TCE	BCMA	pre-TCE	teclistamab		MSKCC	70	F	13	yes	Yes
IID_H212072_T01_01_WG01	Caucasian	Not Hispanic		TCE	BCMA	pre-TCE	teclistamab		MSKCC	69	F	3	yes	No
IID_H212073_T01_01_WG01	Caucasian	Not Hispanic		TCE	BCMA	pre-TCE	teclistamab		MSKCC	55	F	7	yes	Yes
P2289	Caucasian	Not Hispanic		TCE	BCMA	pre-TCE	teclistamab		Calgary	64	F	4	yes	No
P3234	Caucasian	Not Hispanic		TCE	BCMA	pre-TCE	teclistamab		Calgary	NA	NA	5	yes	NA

## Sheet: Table S3
Table S3. Prognostic impact of clinical features on progression-free survival (PFS) among all patients, and among those treated with CAR T or TCE.
Feature	neg	pos	p-value	cohort
Age (>70 yrs)	67	32	0.8722	all
Sex (Male)	43	56	0.438944	all
Number of prior lines (>4)	32	68	0.125503	all
EMD	79	17	0.000143137	all
Prior BCMA therapy	73	27	0.000173545	all
Age (>70 yrs)	52	22	0.552875	CART
Sex (Male)	28	46	0.236474	CART
Number of prior lines (>4)	27	47	0.0912711	CART
EMD	65	9	0.000867889	CART
Prior BCMA therapy	59	15	9.22307401552468e-05	CART
Age (>70 yrs)	15	10	0.303314	TCE
Sex (Male)	15	10	0.980406	TCE
Number of prior lines (>4)	5	21	0.250387	TCE
EMD	14	8	0.269562	TCE
Prior BCMA therapy	14	12	0.658456	TCE

## Sheet: Table S4
Table S3. MSK-IMPACT validation set
sample	t_4_14	t_14_16	t_14_20	del17p	del1p	gain1q	amp1q	assay	antiBCMA_preBx	antiBCMA_preLOT	antiGPRC5D_preBx	antiGPRC5D_preLOT	product	complex
P-0045854-T02-IH4	no	0	0	no	no	yes	no	IMPACT	no	no	no	no	ciltacel	no
P-0055941-T05-IH4	no	0	0	yes	yes	no	no	IMPACT	yes	yes	no	no	ciltacel	no
P-0056589-T03-IH4	no	0	0	no	no	yes	no	IMPACT	no	no	no	no	ciltacel	no
P-0074077-T02-IH4	no	0	1	no	yes	yes	no	IMPACT	no	no	no	yes	ciltacel	no
P-0082391-T03-IH4	no	0	0	yes	yes	no	no	IMPACT	no	no	no	no	ciltacel	no
P-0083343-T02-IH4	no	0	0	no	no	no	no	IMPACT	no	yes	no	no	ciltacel	no
P-0089136-T02-IH4	no	0	0	no	yes	yes	yes	IMPACT	no	no	no	yes	ciltacel	no
P-0089657-T01-IH4	no	0	0	no	no	yes	no	IMPACT	yes	yes	yes	yes	ciltacel	no
P-0090319-T03-IH4	no	0	0	yes	yes	no	no	IMPACT	no	no	no	no	ciltacel	no
P-0092737-T01-IH4	no	0	0	no	yes	yes	no	IMPACT	no	no	no	no	ciltacel	no
P-0093367-T02-IH4	no	0	0	yes	no	yes	no	IMPACT	no	no	no	no	ciltacel	no
P-0093389-T01-IH4	no	0	0	no	yes	no	no	IMPACT	no	no	no	no	ciltacel	no
P-0093542-T02-IH4	no	0	0	no	no	yes	yes	IMPACT	no	yes	no	no	ciltacel	no
P-0093725-T01-IH4	no	1	0	no	no	yes	no	IMPACT	no	no	no	no	ciltacel	no
P-0095502-T02-IH4	no	0	0	no	no	yes	no	IMPACT	yes	yes	no	no	ciltacel	no
P-0099705-T01-IH4	no	0	0	no	no	no	no	IMPACT	no	no	no	no	ciltacel	no
P-0100839-T02-IH4	yes	0	0	no	no	yes	yes	IMPACT	no	no	no	no	ciltacel	no
P-0101755-T02-IH4	yes	0	0	no	no	yes	yes	IMPACT	no	no	no	yes	ciltacel	no
P-0102326-T01-IH4	no	0	0	no	no	no	no	IMPACT	no	no	no	no	ciltacel	no
P-0103323-T02-IH4	yes	0	0	no	yes	yes	no	IMPACT	no	no	no	no	ciltacel	no
P-0035047-T04-IH4	no	0	0	yes	no	yes	no	IMPACT	yes	yes	yes	no	ciltacel	yes
P-0055833-T02-IH3	no	1	0	no	yes	yes	no	IMPACT	no	no	no	no	ciltacel	yes
P-0058716-T02-IH4	no	0	0	yes	yes	yes	no	IMPACT	no	no	no	no	ciltacel	yes
P-0067680-T03-IH4	no	0	0	yes	yes	no	no	IMPACT	yes	yes	yes	yes	ciltacel	yes
P-0072059-T06-IH4	yes	0	0	no	yes	yes	yes	IMPACT	yes	yes	no	yes	ciltacel	yes
P-0083344-T02-IH4	no	0	0	no	yes	yes	no	IMPACT	no	no	no	no	ciltacel	yes
P-0084247-T03-IH4	no	0	0	yes	no	yes	no	IMPACT	no	no	no	no	ciltacel	yes
P-0085086-T01-IH4	no	0	0	no	yes	yes	no	IMPACT	yes	yes	no	no	ciltacel	yes
P-0085573-T05-IH4	no	1	0	yes	yes	yes	yes	IMPACT	no	no	no	no	ciltacel	yes
P-0089655-T02-IH4	no	0	0	yes	no	yes	yes	IMPACT	no	no	no	no	ciltacel	yes
P-0089748-T02-IH4	no	0	0	yes	yes	yes	no	IMPACT	no	no	no	no	ciltacel	yes
P-0090578-T04-IH4	yes	0	0	yes	yes	yes	no	IMPACT	no	no	no	no	ciltacel	yes
P-0093210-T02-IH4	yes	0	0	yes	yes	yes	yes	IMPACT	no	no	no	yes	ciltacel	yes
P-0094028-T01-IH4	yes	0	0	no	no	yes	yes	IMPACT	no	no	no	no	ciltacel	yes
P-0099139-T01-IH4	NA	NA	NA	yes	yes	yes	no	IMPACT	yes	yes	no	no	ciltacel	yes

## Sheet: Table S5
Table S5. Plasma cell signatures used for GSEA analyses (https://www.gsea-msigdb.org/gsea/msigdb/human/geneset/HAY_BONE_MARROW_PLASMA_CELL). Immunoglobulin genes were excluded in our analysis as RRMM often downregulate their production.
HAY_BONE_MARROW_PLASMA_CELL	Included
ABCB9	included
AMPD1	included
ANKRD28	included
ARSA	included
ARX	included
BHLHE41	included
BRSK1	included
CADM1	included
CADPS2	included
CCR10	included
CHPF	included
CIBAR2	included
CLDN14	included
CLDN3	included
CRELD2	included
CST6	included
CTHRC1	included
DERL3	included
DNAAF1	included
DNAJB9	included
DPEP1	included
DTNB-AS1	included
ELL2	included
ENSG00000227619	included
ENSG00000253796	included
ERLEC1	included
FCRL5	included
FKBP11	included
FKBP2	included
FRGCA	included
GMPPB	included
GPRC5D	included
HDLBP	included
HERPUD1	included
HID1	included
HM13	included
HSP90B1	included
IGF1	included
IGHA1	non-included
IGHA2	non-included
IGHD	non-included
IGHG1	non-included
IGHG2	non-included
IGHG3	non-included
IGHG4	non-included
IGHGP	non-included
IGHM	non-included
IGHV3-23	non-included
IGHV3-7	non-included
IGKC	non-included
IGKV1-12	non-included
IGKV1-39	non-included
IGKV1-5	non-included
IGKV1D-8	non-included
IGKV3-15	non-included
IGKV3-20	non-included
IGKV3D-15	non-included
IGKV4-1	non-included
IGLC2	non-included
IGLC3	non-included
IGLL5	non-included
IGLV1-44	non-included
IGLV1-51	non-included
IGLV2-14	non-included
IGLV3-21	non-included
IGLV5-48	non-included
IGLV6-57	non-included
IL5RA	included
ITGA8	included
JCHAIN	included
JSRP1	included
KCNMA1	included
KCNN3	included
KDELR1	included
KDELR2	included
KDELR3	included
KRTCAP2	included
LINC00582	included
LINC01480	included
LINC02362	included
LINC02851	included
LINC03034	included
LINC03047	included
LMAN1	included
LMAN2	included
LMF1	included
LMTK3	included
LYPD6B	included
MANEA	included
MANF	included
MEI1	included
MIXL1	included
MOXD1	included
MYDGF	included
MYL2	included
MZB1	included
NXPE4	included
PAIP2B	included
PARM1	included
PDIA4	included
PDIA6	included
PERP	included
PIK3CD-AS2	included
PLA2G2D	included
PLAAT2	included
PRDX4	included
PRSS16	included
RABAC1	included
RASGRP3	included
SCNN1B	included
SDC1	included
SDF2L1	included
SEC11C	included
SELENOS	included
SLAMF7	included
SPACA3	included
SPAG4	included
SPATS2	included
SPCS2	included
SPCS3	included
SSR3	included
SSR4	included
TGFBR3L	included
TMED9	included
TNFRSF17	included
TUBB2B	included
TXNDC11	included
TXNDC15	included
TXNDC5	included
UBE2J1	included
UGT2B17	included
WNT10A	included
XBP1	included

## Sheet: Table S6
Table S6. Gene Set Enrichment Analysis (GSEA) using single-cell RNA expression data from CD138⁺-selected tumor cells in human and mouse models treated with anti-BCMA–redirecting therapies.The comparison was performed between refractory (REF) and durable responders.
pathway	NES.human	padj.human		NES.PBIC_vs_BIC	padj.PBIC_vs_BIC	NES.PBIC_vs_MIC	padj.PBIC_vs_MIC
CIN70	1.8683	0.00295518		0.760097	0.897299	0.876728	0.999477
HALLMARK_ADIPOGENESIS	0.92534	0.733055		-1.87119	0.00142606	0.615253	0.999477
HALLMARK_ALLOGRAFT_REJECTION	-1.81015	0.00157393		-1.70655	0.00142606	1.35143	0.109265
HALLMARK_ANDROGEN_RESPONSE	0.702861	0.96214		0.913887	0.729735	1.3107	0.194055
HALLMARK_ANGIOGENESIS	0.995382	0.559777		1.30801	0.256327	1.10809	0.641321
HALLMARK_APICAL_JUNCTION	-1.43374	0.0220149		0.816804	0.861196	1.11613	0.555428
HALLMARK_APICAL_SURFACE	-1.30508	0.174077		1.16395	0.38082	1.29947	0.307576
HALLMARK_APOPTOSIS	1.31241	0.0925113		-1.02505	0.50908	1.32889	0.131715
HALLMARK_BILE_ACID_METABOLISM	0.928738	0.70091		1.25384	0.235725	0.982016	0.842877
HALLMARK_CHOLESTEROL_HOMEOSTASIS	1.30642	0.131423		-1.31317	0.190054	0.67762	0.999477
HALLMARK_COAGULATION	1.30207	0.12935		-1.27379	0.223935	0.811116	0.999477
HALLMARK_COMPLEMENT	-1.27678	0.0870359		-1.15394	0.285548	1.13248	0.502842
HALLMARK_DNA_REPAIR	1.50362	0.017507		-2.17238	0.00142606	0.706446	0.999477
HALLMARK_E2F_TARGETS	1.97529	0.00157393		0.875765	0.834061	0.928661	0.999477
HALLMARK_EPITHELIAL_MESENCHYMAL_TRANSITION	-1.05891	0.395561		-1.12193	0.38082	0.709007	0.999477
HALLMARK_ESTROGEN_RESPONSE_EARLY	1.77894	0.00157393		1.15748	0.285548	1.57792	0.0197631
HALLMARK_ESTROGEN_RESPONSE_LATE	1.73151	0.00157393		0.962097	0.643599	1.41624	0.0839817
HALLMARK_FATTY_ACID_METABOLISM	1.14326	0.270163		-1.58655	0.0154553	-0.765023	0.999477
HALLMARK_G2M_CHECKPOINT	1.52094	0.00689139		1.8299	0.00142606	1.49458	0.0188562
HALLMARK_GLYCOLYSIS	1.49997	0.0119311		-1.39024	0.0730538	0.509043	0.999477
HALLMARK_HEDGEHOG_SIGNALING	-0.860748	0.74019		1.54207	0.100217	1.51765	0.110511
HALLMARK_HEME_METABOLISM	-1.36597	0.0271784		1.15353	0.285548	1.32327	0.121374
HALLMARK_HYPOXIA	1.10742	0.32424		1.18185	0.256327	0.756862	0.999477
HALLMARK_IL2_STAT5_SIGNALING	-1.53092	0.00526521		-1.04643	0.471021	1.15515	0.427118
HALLMARK_IL6_JAK_STAT3_SIGNALING	-1.5456	0.0220149		0.862101	0.780196	1.41393	0.131715
HALLMARK_INFLAMMATORY_RESPONSE	-1.70545	0.00157393		1.25807	0.190054	1.43602	0.0823492
HALLMARK_INTERFERON_ALPHA_RESPONSE	-1.80106	0.00230194		-0.873417	0.780196	1.563	0.0302931
HALLMARK_INTERFERON_GAMMA_RESPONSE	-1.76565	0.00157393		-1.23115	0.190054	1.52351	0.0188562
HALLMARK_KRAS_SIGNALING_DN	-1.2871	0.12471		1.40037	0.133987	1.40382	0.131814
HALLMARK_KRAS_SIGNALING_UP	-1.63394	0.00230828		0.927008	0.729034	1.44914	0.0823492
HALLMARK_MITOTIC_SPINDLE	-1.21558	0.12157		1.97841	0.00142606	1.93729	0.00272451
HALLMARK_MTORC1_SIGNALING	1.90544	0.00157393		-1.48214	0.0190065	0.776011	0.999477
HALLMARK_MYC_TARGETS_V1	2.28997	0.00157393		-1.44355	0.0214653	-1.28997	0.100386
HALLMARK_MYC_TARGETS_V2	2.12651	0.00157393		1.3786	0.133983	0.549785	0.999477
HALLMARK_MYOGENESIS	-1.17329	0.191279		-0.864592	0.780196	0.855719	0.999477
HALLMARK_NOTCH_SIGNALING	-1.07274	0.420584		-1.2249	0.302207	0.923779	0.916067
HALLMARK_OXIDATIVE_PHOSPHORYLATION	1.65236	0.00196335		-3.29672	0.00142606	-2.74694	0.0285088
HALLMARK_P53_PATHWAY	1.39536	0.0311841		-1.03533	0.484353	0.883802	0.999477
HALLMARK_PANCREAS_BETA_CELLS	-0.837389	0.74093		-1.66786	0.0730822	1.03693	0.746529
HALLMARK_PEROXISOME	-0.778482	0.934739		-1.28047	0.190054	0.479891	0.999477
HALLMARK_PI3K_AKT_MTOR_SIGNALING	-0.807929	0.916239		-1.36774	0.100217	1.52095	0.0453901
HALLMARK_PROTEIN_SECRETION	-0.908932	0.74019		1.06494	0.469857	0.687007	0.999477
HALLMARK_SPERMATOGENESIS	1.28948	0.132087		1.02206	0.519918	1.0815	0.642941
HALLMARK_TGF_BETA_SIGNALING	-1.36556	0.102486		1.06674	0.471021	1.85802	0.0113475
HALLMARK_TNFA_SIGNALING_VIA_NFKB	-1.39935	0.0194805		1.63664	0.00429974	1.73892	0.00272451
HALLMARK_UNFOLDED_PROTEIN_RESPONSE	1.8794	0.00157393		0.906081	0.752018	0.84467	0.999477
HALLMARK_UV_RESPONSE_DN	-1.16015	0.231844		2.2369	0.00142606	1.70106	0.0113475
HALLMARK_UV_RESPONSE_UP	1.12197	0.308429		-1.39946	0.0730822	0.752694	0.999477
HALLMARK_WNT_BETA_CATENIN_SIGNALING	0.815166	0.803454		1.77	0.0190065	1.30242	0.307576
HALLMARK_XENOBIOTIC_METABOLISM	1.25052	0.131423		-1.38398	0.086761	-0.863273	0.999477
PLASMA_CELL	-1.39935	0.0194805		-2.45656	0.00142606	-1.44363	0.109265

## Sheet: Table S7
Table S7: GSEA comparing newly diagnosed multiple myeloma with and without high CTC.
pathway	NES	padj
HALLMARK_TNFA_SIGNALING_VIA_NFKB	-2.7866	0.000838692
HALLMARK_HYPOXIA	-1.63027	0.000838692
HALLMARK_MITOTIC_SPINDLE	2.07853	0.000838692
HALLMARK_IL6_JAK_STAT3_SIGNALING	-2.5049	0.000838692
HALLMARK_DNA_REPAIR	1.78045	0.000838692
HALLMARK_G2M_CHECKPOINT	3.29205	0.000838692
HALLMARK_APOPTOSIS	-1.63219	0.000838692
HALLMARK_COMPLEMENT	-2.22202	0.000838692
HALLMARK_MTORC1_SIGNALING	2.10747	0.000838692
HALLMARK_E2F_TARGETS	3.46053	0.000838692
HALLMARK_MYC_TARGETS_V1	3.01188	0.000838692
HALLMARK_MYC_TARGETS_V2	2.90843	0.000838692
HALLMARK_INFLAMMATORY_RESPONSE	-2.75189	0.000838692
HALLMARK_XENOBIOTIC_METABOLISM	-1.61549	0.000838692
HALLMARK_OXIDATIVE_PHOSPHORYLATION	2.2305	0.000838692
HALLMARK_GLYCOLYSIS	1.72961	0.000838692
HALLMARK_ALLOGRAFT_REJECTION	-1.83652	0.000838692
HALLMARK_KRAS_SIGNALING_UP	-2.07944	0.000838692
IFNG_GS	-1.61503	0.000838692
CIN70	3.20441	0.000838692
HAY_BONE_MARROW_PLASMA_CELL	-2.7866	0.000838692
HALLMARK_COAGULATION	-1.747	0.00140581
HALLMARK_MYOGENESIS	-1.61161	0.00216989
HALLMARK_UNFOLDED_PROTEIN_RESPONSE	1.63094	0.00339931
HALLMARK_SPERMATOGENESIS	1.6447	0.0060429
HALLMARK_HEME_METABOLISM	-1.43377	0.00616095
HALLMARK_INTERFERON_GAMMA_RESPONSE	-1.44801	0.00667111
HALLMARK_IL2_STAT5_SIGNALING	-1.4202	0.00999584
HALLMARK_APICAL_JUNCTION	-1.39446	0.0188923
HALLMARK_PROTEIN_SECRETION	-1.47507	0.0248419
HALLMARK_P53_PATHWAY	-1.31296	0.0375666
HALLMARK_FATTY_ACID_METABOLISM	1.38508	0.0387328
HALLMARK_UV_RESPONSE_DN	-1.3265	0.0532677
HALLMARK_ESTROGEN_RESPONSE_LATE	1.31819	0.0721291
HALLMARK_EPITHELIAL_MESENCHYMAL_TRANSITION	-1.27951	0.0731302
HALLMARK_PANCREAS_BETA_CELLS	-1.44549	0.104883
HALLMARK_TGF_BETA_SIGNALING	-1.26839	0.165015
HALLMARK_CHOLESTEROL_HOMEOSTASIS	-1.24522	0.166156
HALLMARK_NOTCH_SIGNALING	-1.28897	0.176096
HALLMARK_ADIPOGENESIS	1.17944	0.187867
HALLMARK_ANDROGEN_RESPONSE	-1.17846	0.212443
HALLMARK_REACTIVE_OXIGEN_SPECIES_PATHWAY	-1.19136	0.24281
HALLMARK_ANGIOGENESIS	-1.17209	0.287828
HALLMARK_PEROXISOME	1.06956	0.410034
HALLMARK_BILE_ACID_METABOLISM	-0.995021	0.546319
HALLMARK_UV_RESPONSE_UP	-0.955521	0.669156
HALLMARK_KRAS_SIGNALING_DN	-0.931995	0.699065
HALLMARK_HEDGEHOG_SIGNALING	-0.847946	0.78823
HALLMARK_ESTROGEN_RESPONSE_EARLY	0.86049	0.867819
HALLMARK_WNT_BETA_CATENIN_SIGNALING	0.771973	0.893609
HALLMARK_APICAL_SURFACE	0.674776	0.941385
HALLMARK_PI3K_AKT_MTOR_SIGNALING	-0.796716	0.941385
ISG_RS	0.699753	0.941385
HALLMARK_INTERFERON_ALPHA_RESPONSE	0.722255	0.955039

## Sheet: Table S8
Table S9. Differential expression analysis between T CD8 in durable responders vs refractory
Gene	p_val	avg_log2FC	pct.1	pct.2	p_val_adj
NKG7	2.40E-175	1.22772	0.981	0.908	7.62E-171
HLA-C	3.12E-175	0.851949	0.997	0.995	9.93E-171
RPS29	8.14E-173	-1.18962	0.975	0.972	2.59E-168
MT-ND3	1.08E-144	-0.977037	0.975	0.996	3.44E-140
HBB	6.93E-144	-2.65319	0.47	0.774	2.20E-139
HBA2	8.18E-134	-2.17967	0.285	0.649	2.60E-129
FGFBP2	1.24E-132	2.18029	0.67	0.252	3.94E-128
LTB	3.19E-125	-1.60517	0.252	0.653	1.02E-120
S100A8	1.10E-114	-3.1135	0.15	0.482	3.48E-110
GZMH	9.98E-107	1.28008	0.834	0.59	3.18E-102
LYZ	1.79E-106	-2.40289	0.113	0.424	5.70E-102
HLA-DPB1	3.84E-105	1.24072	0.831	0.671	1.22E-100
CCL5	8.53E-100	0.69012	0.983	0.919	2.71E-95
JUNB	3.70E-98	-1.27215	0.548	0.829	1.18E-93
MT-ATP6	7.26E-97	-0.712155	0.989	0.997	2.31E-92
LTF	4.73E-96	-2.21466	0.008	0.178	1.50E-91
RPS21	3.58E-92	-0.563663	0.992	0.982	1.14E-87
HLA-A	1.13E-91	0.456449	0.998	0.993	3.61E-87
HBA1	1.02E-88	-0.745206	0.239	0.573	3.24E-84
XIST	2.55E-88	-5.13364	0.007	0.161	8.10E-84
MT-CO3	5.10E-86	-0.521479	0.992	0.999	1.62E-81
MT-CYB	6.43E-85	-0.540532	0.989	0.997	2.05E-80
MT-CO1	3.50E-83	-0.504327	0.993	0.999	1.11E-78
GZMK	1.27E-81	-1.10391	0.305	0.64	4.05E-77
MT-ND2	2.92E-81	-0.730272	0.952	0.989	9.28E-77
MTRNR2L8	1.17E-74	-3.21323	0.229	0.484	3.71E-70
UBC	7.11E-72	0.54156	0.989	0.972	2.26E-67
CALM1	1.15E-71	0.519749	0.989	0.969	3.66E-67
HLA-DRB1	1.58E-70	1.20923	0.704	0.464	5.04E-66
GZMB	1.24E-69	1.22338	0.67	0.386	3.94E-65
H3F3A	1.20E-68	0.496596	0.983	0.957	3.82E-64
MT-ND1	2.30E-68	-0.525831	0.975	0.993	7.32E-64
KLRG1	2.79E-68	-1.38074	0.253	0.536	8.86E-64
CD247	4.89E-65	1.31717	0.714	0.562	1.55E-60
AHSP	1.73E-64	-3.31421	0.018	0.158	5.51E-60
HLA-DQA1	6.68E-63	2.04782	0.452	0.193	2.13E-58
A2M-AS1	1.86E-61	-2.37433	0.043	0.211	5.93E-57
HBD	2.62E-61	-2.74844	0.025	0.172	8.34E-57
CLIC3	3.23E-61	1.92509	0.481	0.224	1.03E-56
MALAT1	4.40E-61	-0.66017	0.999	0.999	1.40E-56
MPO	1.07E-60	-4.5164	0.006	0.116	3.39E-56
PRF1	7.02E-60	1.04244	0.752	0.548	2.23E-55
MT-ND4	2.11E-59	-0.567766	0.938	0.983	6.71E-55
CST7	1.68E-58	0.662827	0.926	0.803	5.34E-54
IL7R	6.25E-58	-1.62897	0.133	0.357	1.99E-53
RPS28	2.92E-57	-0.393978	0.998	0.988	9.30E-53
SH3BGRL3	1.19E-56	0.503074	0.974	0.931	3.78E-52
FCGR3A	2.28E-55	1.82149	0.44	0.193	7.26E-51
S100A9	2.98E-55	-2.07721	0.308	0.542	9.47E-51
ARPC2	3.35E-54	0.56571	0.931	0.879	1.07E-49
MT-CO2	3.43E-53	-0.333072	0.993	0.998	1.09E-48
HLA-E	8.33E-52	0.435954	0.982	0.961	2.65E-47
HLA-DPA1	3.79E-51	0.9683	0.721	0.536	1.21E-46
CCL3L1	1.51E-50	2.31244	0.248	0.037	4.82E-46
CYTOR	2.19E-50	1.15614	0.58	0.363	6.98E-46
HLA-DQA2	2.54E-50	-2.18113	0.039	0.183	8.08E-46
CTSW	5.58E-50	0.717998	0.872	0.75	1.77E-45
MT-ND5	7.36E-50	-0.595276	0.918	0.969	2.34E-45
UBB	2.00E-49	0.4981	0.94	0.893	6.38E-45
PLEK	1.73E-48	0.976121	0.697	0.536	5.51E-44
LITAF	5.83E-48	0.776547	0.775	0.636	1.85E-43
PABPC1	2.11E-47	-0.640862	0.815	0.902	6.71E-43
HLA-DRB5	2.57E-47	1.57271	0.426	0.195	8.18E-43
RPS11	5.07E-47	0.43315	0.971	0.95	1.61E-42
SNHG25	1.08E-46	-1.44725	0.134	0.336	3.44E-42
HLA-DRA	1.34E-46	1.42996	0.547	0.338	4.26E-42
TRDC	3.73E-46	1.34699	0.387	0.141	1.19E-41
FTL	6.12E-46	0.443311	0.983	0.972	1.95E-41
HBM	7.56E-46	-3.05859	0.016	0.121	2.40E-41
PSMB9	2.39E-45	0.688749	0.831	0.773	7.60E-41
PRTN3	1.29E-44	-4.54846	0.004	0.082	4.10E-40
PSMA7	2.67E-44	0.627773	0.873	0.761	8.50E-40
UTS2	3.27E-44	3.78574	0.193	0.018	1.04E-39
ABI3	3.66E-44	1.49189	0.437	0.23	1.16E-39
AL627171.2	1.03E-43	0.892562	0.693	0.53	3.28E-39
EFHD2	1.08E-43	0.902452	0.655	0.459	3.45E-39
TMSB10	1.21E-43	0.34525	0.997	0.981	3.84E-39
RPL38	2.31E-43	-0.495271	0.952	0.961	7.34E-39
CA1	1.40E-42	-2.89351	0.014	0.111	4.44E-38
CAMP	1.73E-41	-3.11912	0.004	0.078	5.49E-37
FOS	4.16E-41	-1.10095	0.234	0.47	1.32E-36
MT-ND6	1.71E-40	-1.06776	0.28	0.506	5.43E-36
ELANE	3.78E-40	-3.93719	0.004	0.077	1.20E-35
HBG1	5.27E-40	-3.12064	0.015	0.109	1.68E-35
PLAAT4	7.33E-40	0.556807	0.859	0.8	2.33E-35
TTC38	9.82E-40	2.02299	0.299	0.107	3.12E-35
NCF1	2.06E-39	-1.40036	0.088	0.252	6.55E-35
PSMB10	1.25E-38	0.849427	0.687	0.545	3.97E-34
RPL13A	2.32E-38	0.334133	0.997	0.984	7.38E-34
TYROBP	6.61E-38	1.26089	0.453	0.246	2.10E-33
SPON2	7.10E-38	1.84257	0.339	0.147	2.26E-33
IFITM2	1.22E-37	0.672644	0.844	0.793	3.87E-33
CYBA	1.82E-36	0.507937	0.938	0.937	5.77E-32
DEFA3	5.69E-36	-2.89871	0.018	0.109	1.81E-31
PRSS23	7.43E-36	2.0355	0.263	0.086	2.36E-31
SDR42E2	1.08E-35	-1.96829	0.038	0.152	3.45E-31
SUB1	1.44E-35	0.519086	0.897	0.826	4.59E-31
RPL23A	1.91E-35	-0.309366	0.993	0.972	6.06E-31
C12orf75	2.29E-35	0.758051	0.697	0.533	7.27E-31
SNHG8	2.79E-35	-0.889865	0.376	0.581	8.87E-31
CX3CR1	1.05E-34	1.01555	0.442	0.239	3.33E-30
GAPDH	1.46E-34	0.526997	0.958	0.916	4.64E-30
GSTP1	1.78E-34	0.733131	0.73	0.618	5.67E-30
CD69	1.79E-33	-0.721653	0.378	0.609	5.71E-29
ZFP36L2	6.02E-33	-0.562247	0.759	0.879	1.92E-28
LCN2	1.06E-32	-3.73672	0.006	0.069	3.38E-28
ALOX5AP	3.87E-32	-0.81735	0.247	0.455	1.23E-27
TCF25	1.12E-31	0.862089	0.681	0.603	3.58E-27
S100A12	1.43E-31	-2.54548	0.045	0.154	4.53E-27
TMEM123	4.34E-31	-0.904621	0.171	0.356	1.38E-26
CALR	5.70E-31	0.757633	0.711	0.579	1.81E-26
FOSB	9.86E-31	-1.56414	0.136	0.294	3.14E-26
MT-ATP8	2.68E-30	-0.7604	0.463	0.64	8.53E-26
KLRD1	2.75E-30	0.678579	0.688	0.546	8.76E-26
RPS25	3.30E-30	-0.258992	0.996	0.976	1.05E-25
RAP1B	8.45E-30	0.624563	0.78	0.704	2.69E-25
CXCR4	9.20E-30	-0.551116	0.571	0.788	2.93E-25
RPL27A	9.45E-30	0.308572	0.969	0.965	3.01E-25
RPL39	1.37E-29	-0.261223	0.995	0.982	4.36E-25
RPS26	2.12E-29	-0.162784	0.927	0.92	6.73E-25
KLRC2	2.57E-29	1.82807	0.262	0.1	8.18E-25
AZU1	1.08E-28	-3.49784	0.005	0.062	3.44E-24
TIMP1	1.21E-28	-1.27149	0.087	0.221	3.85E-24
TRAC	2.58E-28	-0.473447	0.53	0.731	8.20E-24
SNHG5	6.24E-28	-0.834612	0.385	0.564	1.98E-23
SELL	1.63E-27	-1.24123	0.103	0.239	5.18E-23
MMP9	1.99E-27	-3.1677	0.006	0.062	6.34E-23
JUND	2.02E-27	-0.65272	0.74	0.841	6.44E-23
ADGRG1	2.69E-27	1.0617	0.382	0.21	8.57E-23
LINC01871	5.71E-27	-0.806848	0.366	0.557	1.82E-22
RPL41	6.72E-27	-0.271718	0.985	0.989	2.14E-22
A2M	1.04E-26	-2.79002	0.011	0.076	3.30E-22
DBI	1.73E-26	0.580579	0.714	0.625	5.49E-22
TRABD2A	2.31E-26	-2.44229	0.013	0.079	7.35E-22
LEF1	3.55E-26	-1.86054	0.024	0.103	1.13E-21
RNASEK	1.14E-25	0.474131	0.806	0.734	3.64E-21
NUCB2	1.25E-25	-0.788681	0.261	0.444	3.97E-21
RPL36A	2.42E-25	-0.335565	0.974	0.961	7.69E-21
RETN	3.63E-25	-3.10004	0.007	0.06	1.16E-20
CHCHD2	3.83E-25	0.405544	0.892	0.83	1.22E-20
SUMO2	5.53E-25	0.471453	0.831	0.774	1.76E-20
PGLYRP1	6.28E-25	-3.69121	0.005	0.054	2.00E-20
MBP	7.69E-25	0.638021	0.7	0.615	2.45E-20
MT-ND4L	1.62E-24	-0.605702	0.629	0.793	5.17E-20
B2M	1.91E-24	0.167647	1	1	6.07E-20
MMP8	2.32E-24	-2.6326	0.001	0.04	7.38E-20
RPL15	3.11E-24	0.215636	0.996	0.98	9.89E-20
ARL6IP5	3.11E-24	0.496364	0.788	0.731	9.91E-20
NELL2	8.48E-24	-1.69925	0.03	0.11	2.70E-19
TCF7	1.20E-23	-0.883848	0.175	0.33	3.82E-19
ACTR2	1.47E-23	0.532678	0.683	0.599	4.66E-19
EIF1	1.76E-23	0.387276	0.995	0.991	5.58E-19
PLCB1	2.39E-23	-2.24228	0.017	0.083	7.60E-19
HIST1H3D	2.90E-23	0.812491	0.501	0.352	9.22E-19
XCL1	3.00E-23	-1.16998	0.069	0.177	9.55E-19
C1orf162	4.14E-23	-1.14532	0.091	0.21	1.32E-18
ZEB2	4.23E-23	0.730963	0.528	0.386	1.35E-18
MAL	5.09E-23	-1.93893	0.022	0.092	1.62E-18
CD27	5.69E-23	-0.490623	0.173	0.336	1.81E-18
C1orf21	1.25E-22	1.12549	0.34	0.196	3.96E-18
BCL2	2.13E-22	-0.764949	0.173	0.325	6.79E-18
TMEM14C	2.66E-22	-1.29763	0.049	0.142	8.46E-18
CD38	3.52E-22	1.46912	0.213	0.084	1.12E-17
AIF1	3.58E-22	-1.21812	0.067	0.169	1.14E-17
S100B	3.91E-22	2.34688	0.191	0.067	1.24E-17
MTPN	5.49E-22	0.63774	0.615	0.53	1.75E-17
ASCL2	5.76E-22	1.5047	0.24	0.107	1.83E-17
CSTB	7.12E-22	-0.549344	0.352	0.551	2.26E-17
GCA	1.86E-21	-1.90124	0.019	0.084	5.91E-17
PDIA3	1.92E-21	0.644692	0.663	0.563	6.10E-17
S1PR5	2.27E-21	1.41607	0.258	0.128	7.23E-17
MTRNR2L1	2.29E-21	-2.22916	0.02	0.085	7.28E-17
AKT3	2.30E-21	-1.38315	0.031	0.107	7.33E-17
NME4	2.34E-21	-1.80037	0.018	0.08	7.44E-17
RCAN3	2.46E-21	-1.17073	0.077	0.184	7.83E-17
AL021155.5	3.13E-21	-1.03147	0.198	0.339	9.97E-17
PPP1CA	3.26E-21	0.630315	0.632	0.548	1.04E-16
IFNG-AS1	3.98E-21	-1.98799	0.024	0.093	1.27E-16
BTN3A2	4.55E-21	0.767528	0.514	0.396	1.45E-16
SPINT2	7.04E-21	-2.24225	0.01	0.062	2.24E-16
HSP90AA1	8.24E-21	0.367304	0.932	0.9	2.62E-16
NDUFB7	1.72E-20	0.593849	0.619	0.531	5.48E-16
JPT1	2.00E-20	0.65751	0.5	0.372	6.37E-16
PSMB8	2.16E-20	0.457337	0.722	0.645	6.86E-16
NAPRT	2.45E-20	-1.49673	0.031	0.105	7.78E-16
PDE4B	2.45E-20	-0.726105	0.171	0.316	7.80E-16
POMP	2.86E-20	0.444306	0.705	0.605	9.11E-16
MNDA	3.45E-20	-1.64383	0.03	0.102	1.10E-15
TRBV24-1	3.47E-20	5.48446	0.081	0.003	1.10E-15
AC044849.1	4.07E-20	-0.933608	0.145	0.279	1.29E-15
CD53	4.47E-20	0.575868	0.669	0.593	1.42E-15
DPP4	5.12E-20	-2.08708	0.025	0.093	1.63E-15
CD74	5.37E-20	0.623567	0.807	0.732	1.71E-15
JUN	6.51E-20	-0.790592	0.423	0.596	2.07E-15
RPS27	6.55E-20	-0.246547	0.998	0.993	2.08E-15
SYPL1	6.65E-20	-1.04597	0.067	0.164	2.11E-15
SOCS3	8.15E-20	-1.35672	0.045	0.129	2.59E-15
COX4I1	1.12E-19	0.308937	0.938	0.883	3.55E-15
PTGER4	1.13E-19	-0.864552	0.201	0.341	3.59E-15
HBG2	1.33E-19	-2.8171	0.012	0.064	4.24E-15
NDUFB2	1.38E-19	0.465957	0.729	0.637	4.39E-15
MAF	1.46E-19	-0.977118	0.168	0.3	4.64E-15
CIB1	2.11E-19	0.570416	0.67	0.582	6.72E-15
BPI	2.27E-19	-2.16238	0.004	0.043	7.22E-15
LCP1	2.60E-19	0.384029	0.839	0.795	8.26E-15
C4orf48	3.42E-19	-0.756709	0.19	0.334	1.09E-14
NUGGC	3.42E-19	-1.90731	0.016	0.072	1.09E-14
CD63	3.42E-19	0.641834	0.698	0.654	1.09E-14
CKLF	3.90E-19	-0.546149	0.412	0.593	1.24E-14
PSME1	4.29E-19	0.360838	0.877	0.829	1.36E-14
LSP1	6.71E-19	0.427868	0.747	0.667	2.13E-14
EVI2A	7.42E-19	-0.980652	0.123	0.245	2.36E-14
SLC2A3	7.84E-19	-0.733069	0.223	0.374	2.49E-14
EDF1	8.14E-19	0.411206	0.816	0.75	2.59E-14
ITGA6	8.80E-19	-1.78514	0.024	0.088	2.80E-14
LINC00987	9.29E-19	-2.93805	0.005	0.043	2.96E-14
SATB1	1.07E-18	-1.24242	0.071	0.166	3.40E-14
BATF	1.10E-18	1.0039	0.319	0.196	3.49E-14
S100A10	1.42E-18	-0.491126	0.776	0.851	4.50E-14
ATP1B1	1.62E-18	-1.97013	0.019	0.077	5.17E-14
TRIR	1.68E-18	0.382912	0.805	0.755	5.34E-14
DEFA4	2.11E-18	-4.6123	0.002	0.035	6.71E-14
DUSP2	2.18E-18	-0.436721	0.511	0.679	6.93E-14
INPP4B	3.04E-18	-0.915457	0.106	0.217	9.66E-14
YWHAB	3.34E-18	0.367515	0.848	0.807	1.06E-13
ABHD17A	3.50E-18	0.598994	0.661	0.585	1.11E-13
BUD31	4.05E-18	0.732794	0.471	0.364	1.29E-13
CARD16	5.37E-18	0.664334	0.521	0.424	1.71E-13
A1BG	5.77E-18	-1.07203	0.072	0.166	1.83E-13
RUNX3	6.19E-18	0.495928	0.653	0.574	1.97E-13
PTP4A2	7.56E-18	0.513788	0.685	0.621	2.41E-13
ZFP36	8.18E-18	-0.655951	0.364	0.535	2.60E-13
KDSR	9.28E-18	-1.63769	0.025	0.088	2.95E-13
YBX1	1.53E-17	0.363435	0.843	0.773	4.86E-13
AC013264.1	1.63E-17	-1.7635	0.022	0.079	5.19E-13
BTG2	2.12E-17	-0.740279	0.338	0.493	6.73E-13
MYL6	2.74E-17	0.273605	0.958	0.935	8.72E-13
RAB5IF	2.99E-17	0.660648	0.486	0.379	9.52E-13
C9orf16	3.16E-17	0.514531	0.65	0.566	1.01E-12
RPL36	3.74E-17	-0.215483	0.993	0.98	1.19E-12
CYP4F3	4.29E-17	-2.03984	0.005	0.04	1.36E-12
RPL7	4.67E-17	0.26151	0.953	0.924	1.49E-12
HECA	5.11E-17	-0.838287	0.117	0.229	1.63E-12
LYAR	5.18E-17	-0.507891	0.399	0.563	1.65E-12
SH2D1B	7.02E-17	2.13274	0.123	0.035	2.23E-12
CD24	7.10E-17	-3.05601	0.003	0.036	2.26E-12
PYCARD	7.56E-17	0.62441	0.497	0.397	2.40E-12
ARPC5L	7.57E-17	0.616608	0.63	0.544	2.41E-12
CYBB	7.58E-17	-2.01292	0.017	0.068	2.41E-12
SYNGR1	9.34E-17	2.22401	0.129	0.04	2.97E-12
CASK	1.08E-16	-1.04111	0.061	0.146	3.43E-12
CITED4	1.12E-16	-2.38215	0.011	0.055	3.55E-12
NDUFB1	1.24E-16	-0.568315	0.408	0.555	3.95E-12
EMB	1.46E-16	-0.510016	0.414	0.57	4.66E-12
HAVCR2	1.56E-16	2.12371	0.109	0.026	4.97E-12
MYOM2	1.82E-16	4.58885	0.08	0.01	5.81E-12
RPL10	2.81E-16	0.174835	0.999	0.992	8.94E-12
IFI27L2	3.39E-16	0.669068	0.515	0.425	1.08E-11
PRELID1	3.84E-16	0.547888	0.643	0.569	1.22E-11
NACA	3.87E-16	0.198794	0.989	0.968	1.23E-11
COX6B1	3.91E-16	0.369303	0.805	0.745	1.24E-11
CAMK2N1	4.28E-16	-2.49899	0.004	0.036	1.36E-11
SAMD1	5.18E-16	-1.38493	0.046	0.12	1.65E-11
HIST2H2AC	5.70E-16	0.739267	0.465	0.362	1.81E-11
UBXN1	6.27E-16	0.463016	0.657	0.587	1.99E-11
COX8A	6.88E-16	0.453756	0.682	0.618	2.19E-11
LGALS1	8.05E-16	0.477343	0.639	0.516	2.56E-11
AC026979.2	8.11E-16	-0.803896	0.128	0.24	2.58E-11
CD48	8.21E-16	-0.38635	0.688	0.786	2.61E-11
DDX3X	8.23E-16	-0.592026	0.423	0.581	2.62E-11
CRISP3	8.78E-16	-1.78723	0.003	0.033	2.79E-11
PLEKHF1	9.63E-16	1.08742	0.28	0.171	3.06E-11
PRDX5	1.06E-15	0.682459	0.505	0.418	3.37E-11
MS4A1	1.15E-15	-1.8967	0.017	0.066	3.66E-11
SNRPB	1.43E-15	0.51013	0.622	0.55	4.55E-11
SERPINB6	1.51E-15	-0.811295	0.126	0.236	4.80E-11
RPL11	1.58E-15	-0.169167	0.998	0.996	5.01E-11
SVIP	1.58E-15	-0.812071	0.162	0.279	5.02E-11
NR4A2	1.69E-15	-0.479763	0.224	0.363	5.39E-11
PSME2	1.87E-15	0.436165	0.746	0.701	5.95E-11
CRTAM	1.98E-15	-1.07778	0.083	0.174	6.28E-11
LINC-PINT	2.23E-15	-0.662066	0.3	0.447	7.08E-11
FLNA	2.54E-15	0.352933	0.692	0.612	8.09E-11
RAP2A	2.74E-15	1.65779	0.168	0.075	8.72E-11
FCRL6	2.74E-15	0.916478	0.361	0.249	8.72E-11
TENT5C	2.89E-15	-0.403711	0.229	0.373	9.19E-11
CSF3R	2.98E-15	-2.36583	0.018	0.068	9.49E-11
AC253572.2	4.36E-15	-1.43364	0.063	0.142	1.39E-10
NDUFA13	4.44E-15	0.328766	0.803	0.763	1.41E-10
PDCD4	4.61E-15	-0.430575	0.461	0.621	1.46E-10
TMEM14B	4.75E-15	-0.510177	0.228	0.372	1.51E-10
ARMH1	4.78E-15	-1.85263	0.016	0.064	1.52E-10
XCL2	4.91E-15	-0.802901	0.175	0.287	1.56E-10
CD3D	5.71E-15	-0.172745	0.58	0.844	1.82E-10
HMGB1	6.34E-15	0.244269	0.948	0.921	2.02E-10
FGR	6.71E-15	1.08961	0.245	0.139	2.13E-10
AC103591.3	6.76E-15	-1.48733	0.056	0.13	2.15E-10
ACTB	7.25E-15	0.246061	0.995	0.973	2.31E-10
DUSP1	7.27E-15	-0.686402	0.358	0.505	2.31E-10
RPL37	7.37E-15	-0.194544	0.997	0.982	2.34E-10
SERF2	8.78E-15	0.249125	0.961	0.939	2.79E-10
SLAMF1	8.84E-15	-1.55475	0.035	0.096	2.81E-10
THEM4	9.71E-15	-1.10244	0.051	0.123	3.09E-10
CTSD	9.79E-15	0.64341	0.46	0.364	3.11E-10
SELENOM	1.12E-14	-0.630978	0.08	0.171	3.57E-10
GZMA	1.18E-14	0.278376	0.9	0.869	3.75E-10
CCL3	1.20E-14	-1.51856	0.12	0.218	3.81E-10
UBA52	1.34E-14	0.195096	0.993	0.96	4.25E-10
SCML4	1.51E-14	-0.796184	0.12	0.224	4.80E-10
TMEM63A	1.53E-14	-1.08606	0.061	0.138	4.88E-10
DIP2A	1.58E-14	0.893279	0.297	0.19	5.02E-10
LPAR6	1.81E-14	-1.03708	0.06	0.137	5.75E-10
HSPA8	2.04E-14	0.383062	0.838	0.79	6.49E-10
ACTR3	2.08E-14	0.499716	0.621	0.556	6.60E-10
PSMB3	2.10E-14	0.492483	0.578	0.51	6.67E-10
UCP2	2.20E-14	0.491207	0.563	0.472	7.00E-10
SLCO3A1	2.33E-14	-0.711449	0.106	0.205	7.42E-10
BIN1	2.37E-14	-0.503542	0.262	0.411	7.54E-10
IL18R1	2.38E-14	-1.25135	0.029	0.087	7.58E-10
EMP3	2.71E-14	0.354338	0.847	0.814	8.61E-10
SAP18	3.04E-14	0.341225	0.735	0.679	9.66E-10
DYNLL1	3.22E-14	0.486181	0.63	0.549	1.02E-09
BICDL1	3.40E-14	-1.23147	0.054	0.125	1.08E-09
PRKCA	3.44E-14	-1.21508	0.046	0.114	1.09E-09
PYHIN1	3.52E-14	0.618248	0.461	0.354	1.12E-09
RPL34	3.67E-14	-0.190829	0.997	0.991	1.17E-09
PRMT2	3.69E-14	0.505428	0.631	0.566	1.17E-09
GLRX	4.12E-14	0.701915	0.443	0.347	1.31E-09
HLA-DQB1	4.72E-14	0.857011	0.352	0.248	1.50E-09
CLYBL	4.73E-14	-1.51239	0.023	0.075	1.51E-09
GTF3C1	4.80E-14	1.15613	0.241	0.142	1.53E-09
CLIC1	5.43E-14	0.2788	0.891	0.868	1.73E-09
CCR7	6.33E-14	-1.74871	0.02	0.068	2.02E-09
TRBC1	7.27E-14	0.556943	0.594	0.504	2.31E-09
BEX5	7.30E-14	-2.24103	0.009	0.045	2.32E-09
NDUFA3	7.88E-14	-0.438226	0.51	0.645	2.51E-09
EEF1A1	8.50E-14	-0.145792	0.998	0.998	2.70E-09
IKZF3	8.75E-14	0.464231	0.58	0.502	2.78E-09
OASL	9.63E-14	1.41135	0.246	0.148	3.06E-09
H2AFZ	9.80E-14	0.416305	0.652	0.581	3.12E-09
BLVRA	9.81E-14	1.15675	0.174	0.081	3.12E-09
CDC14A	1.04E-13	-0.720732	0.138	0.245	3.32E-09
ARPC4	1.05E-13	0.556979	0.526	0.45	3.34E-09
BLOC1S1	1.28E-13	0.469231	0.591	0.507	4.07E-09
RPL37A	1.40E-13	-0.199337	0.992	0.984	4.45E-09
DOK2	1.49E-13	0.609817	0.517	0.438	4.74E-09
PYGL	1.60E-13	-3.07692	0.003	0.03	5.10E-09
VIM	1.68E-13	-0.11295	0.82	0.887	5.35E-09
CA2	1.70E-13	-2.81588	0.003	0.03	5.39E-09
ADA	1.80E-13	0.997292	0.258	0.157	5.72E-09
CD160	1.89E-13	1.01756	0.274	0.169	6.02E-09
BIN2	1.92E-13	0.542219	0.619	0.579	6.12E-09
PRSS57	1.98E-13	3.17237	0.072	0.012	6.31E-09
PTPN18	1.98E-13	0.930189	0.298	0.203	6.31E-09
RGS2	2.12E-13	-0.847499	0.115	0.212	6.74E-09
IFITM3	2.37E-13	1.21369	0.194	0.101	7.53E-09
KDM6B	2.48E-13	-0.899896	0.055	0.125	7.90E-09
ADARB1	2.93E-13	-1.396	0.025	0.077	9.31E-09
CTBP2	3.40E-13	1.28503	0.145	0.062	1.08E-08
HLA-DMA	3.52E-13	0.956384	0.273	0.173	1.12E-08
MIEN1	4.02E-13	0.856189	0.346	0.256	1.28E-08
ELOB	5.12E-13	0.315031	0.812	0.769	1.63E-08
TRBV14	5.77E-13	-3.29274	0.003	0.03	1.84E-08
TMEM121	6.09E-13	-3.10884	0.003	0.03	1.94E-08
BASP1	6.20E-13	-2.80044	0.005	0.033	1.97E-08
CD36	6.32E-13	-2.65601	0.005	0.035	2.01E-08
GPR82	8.32E-13	-1.36051	0.026	0.077	2.65E-08
NFKBIA	8.94E-13	-0.473311	0.364	0.507	2.84E-08
RGS1	9.15E-13	-0.765549	0.226	0.336	2.91E-08
CD28	9.44E-13	-1.30275	0.036	0.093	3.00E-08
AC020916.1	1.08E-12	-1.0131	0.158	0.258	3.43E-08
ZNF683	1.16E-12	-1.02335	0.031	0.085	3.71E-08
UBE2Q1	1.20E-12	-0.708709	0.104	0.194	3.81E-08
WASF2	1.30E-12	0.615266	0.459	0.38	4.13E-08
IFNGR1	1.31E-12	-0.771961	0.096	0.183	4.18E-08
RPS27A	1.34E-12	-0.150796	0.998	0.993	4.25E-08
TMEM238	1.35E-12	-0.742202	0.111	0.203	4.30E-08
FRZB	1.43E-12	-3.78217	0.002	0.026	4.54E-08
SRP14	1.46E-12	0.222931	0.923	0.909	4.66E-08
TTC9	1.49E-12	-2.24787	0.007	0.037	4.73E-08
CD177	1.63E-12	-2.92905	0.001	0.021	5.18E-08
RAB5C	2.04E-12	0.749438	0.392	0.31	6.49E-08
HP	2.43E-12	-4.10497	0.001	0.022	7.74E-08
RPLP1	2.51E-12	0.142831	0.999	0.995	7.97E-08
GZMM	2.72E-12	0.325908	0.817	0.789	8.66E-08
EIF3G	2.82E-12	0.360465	0.743	0.696	8.96E-08
CYSTM1	2.83E-12	-1.24339	0.032	0.085	9.01E-08
SUSD3	2.95E-12	-1.01437	0.04	0.099	9.39E-08
CMC1	3.07E-12	0.427758	0.568	0.466	9.78E-08
GNAQ	3.17E-12	-1.54245	0.017	0.058	1.01E-07
KLRC3	3.28E-12	0.821483	0.24	0.14	1.04E-07
SSBP2	3.31E-12	-1.62017	0.014	0.053	1.05E-07
BEX4	3.40E-12	-0.731331	0.086	0.167	1.08E-07
CEACAM8	3.54E-12	-3.52452	0.002	0.023	1.13E-07
CLC	3.59E-12	-5.3719	0.001	0.02	1.14E-07
SLC9A3-AS1	3.64E-12	-3.85685	0.001	0.02	1.16E-07
COX5B	3.69E-12	0.35374	0.756	0.722	1.17E-07
SPECC1	3.76E-12	-1.37755	0.027	0.076	1.20E-07
SET	4.26E-12	0.388049	0.715	0.68	1.36E-07
KRAS	4.93E-12	0.653737	0.404	0.32	1.57E-07
EEF2	5.57E-12	0.32572	0.822	0.775	1.77E-07
NSG1	5.67E-12	-1.32741	0.018	0.061	1.80E-07
DSTN	5.81E-12	0.566843	0.533	0.46	1.85E-07
PRR13	6.50E-12	0.420852	0.649	0.593	2.07E-07
LAIR2	6.64E-12	1.8098	0.129	0.055	2.11E-07
FXYD2	7.00E-12	-0.115936	0.021	0.065	2.23E-07
TRAV8-4	7.72E-12	4.99081	0.052	0.005	2.45E-07
HSPA5	8.17E-12	0.857133	0.576	0.523	2.60E-07
MBD2	8.20E-12	-0.620089	0.193	0.303	2.61E-07
CTSC	8.22E-12	0.365902	0.669	0.613	2.61E-07
ITM2B	8.26E-12	-0.246562	0.809	0.857	2.63E-07
ZNF331	8.55E-12	-0.682459	0.154	0.252	2.72E-07
IRF1	8.77E-12	0.344729	0.744	0.682	2.79E-07
PATJ	1.04E-11	-1.19263	0.024	0.07	3.30E-07
SUPT4H1	1.09E-11	0.823731	0.355	0.275	3.45E-07
PLEKHO1	1.17E-11	-0.542319	0.124	0.218	3.72E-07
CCDC12	1.19E-11	0.50211	0.512	0.44	3.79E-07
MS4A3	1.20E-11	-7.13542	0	0.016	3.81E-07
FAM153CP	1.21E-11	-1.29793	0.022	0.066	3.84E-07
RAPGEF1	1.39E-11	0.854733	0.264	0.177	4.44E-07
CD44	1.43E-11	-0.26253	0.497	0.656	4.56E-07
CISD3	1.49E-11	0.795556	0.334	0.25	4.74E-07
HEBP2	1.63E-11	-0.537744	0.189	0.301	5.18E-07
FAM53B	1.67E-11	1.1373	0.19	0.107	5.33E-07
NPDC1	1.95E-11	-0.908839	0.062	0.129	6.22E-07
CKAP4	2.05E-11	-1.93579	0.008	0.038	6.53E-07
TSPAN3	2.12E-11	-0.797841	0.115	0.202	6.74E-07
BX284668.5	2.13E-11	-1.79767	0.013	0.049	6.76E-07
UBE2D2	2.18E-11	0.432994	0.613	0.564	6.93E-07
GUK1	2.25E-11	0.322312	0.798	0.769	7.14E-07
TRBV18	2.32E-11	-3.51542	0.003	0.026	7.37E-07
XBP1	2.35E-11	0.571399	0.531	0.472	7.47E-07
LDHA	2.39E-11	0.684566	0.63	0.569	7.60E-07
TSPAN18	2.40E-11	-2.86419	0.004	0.029	7.63E-07
MAFIP	2.43E-11	-4.02691	0.001	0.02	7.72E-07
PLXDC1	2.61E-11	-2.49176	0.004	0.029	8.30E-07
MYL12A	2.68E-11	-0.216222	0.901	0.925	8.51E-07
RNF130	2.83E-11	-1.11993	0.024	0.069	9.00E-07
NBEAL1	2.84E-11	-0.683039	0.076	0.15	9.03E-07
SASH3	3.02E-11	0.640544	0.333	0.238	9.61E-07
ATP5MG	3.04E-11	0.228136	0.912	0.874	9.67E-07
CXCL8	3.75E-11	-4.35348	0.007	0.035	1.19E-06
LSR	3.77E-11	-1.93685	0.01	0.043	1.20E-06
ARL6IP1	3.92E-11	0.416509	0.576	0.522	1.25E-06
ACTG1	4.15E-11	0.276169	0.952	0.935	1.32E-06
PADI4	4.42E-11	-2.29272	0.006	0.034	1.41E-06
RNF213	4.78E-11	0.299464	0.773	0.771	1.52E-06
CFL1	4.88E-11	0.215637	0.951	0.927	1.55E-06
BTF3	5.23E-11	0.247442	0.933	0.874	1.66E-06
EIF3K	5.30E-11	0.266449	0.842	0.793	1.68E-06
AC025164.1	5.41E-11	-1.03787	0.066	0.132	1.72E-06
PBXIP1	5.97E-11	-0.446413	0.207	0.322	1.90E-06
MXD4	6.02E-11	0.569362	0.417	0.338	1.92E-06
LIMD2	6.34E-11	0.366739	0.735	0.686	2.02E-06
SEPTIN9	6.37E-11	0.474046	0.464	0.389	2.03E-06
NDUFB11	6.72E-11	0.378768	0.664	0.617	2.14E-06
CCDC144A	6.79E-11	-1.32092	0.019	0.06	2.16E-06
CEP78	6.94E-11	0.84163	0.242	0.152	2.21E-06
CSKMT	6.96E-11	-0.804065	0.078	0.15	2.21E-06
SORBS3	7.06E-11	-1.56789	0.016	0.053	2.25E-06
EEF1D	7.71E-11	0.193719	0.976	0.941	2.45E-06
MYBL1	7.78E-11	-0.537645	0.185	0.288	2.48E-06
IL6R	8.09E-11	-2.82974	0.004	0.028	2.57E-06
IDH2	8.34E-11	0.506614	0.436	0.349	2.65E-06
HSD17B8	8.48E-11	-1.29663	0.022	0.064	2.70E-06
PCAT1	8.81E-11	-2.03895	0.007	0.036	2.80E-06
RPL13	9.25E-11	-0.162706	0.999	0.993	2.94E-06
GNPDA1	1.01E-10	-1.02594	0.038	0.091	3.20E-06
SYNE1	1.18E-10	0.404836	0.51	0.432	3.75E-06
PRR5	1.24E-10	0.958585	0.265	0.185	3.95E-06
GPM6A	1.27E-10	-1.50389	0.057	0.117	4.04E-06
TCEAL4	1.31E-10	-1.08553	0.051	0.109	4.16E-06
PGGHG	1.54E-10	-1.1752	0.044	0.098	4.89E-06
LINC02273	1.55E-10	-1.53181	0.023	0.065	4.92E-06
NFIC	1.56E-10	-0.988155	0.041	0.094	4.97E-06
MAML2	1.57E-10	-0.693372	0.085	0.16	4.98E-06
HMGN3	2.00E-10	0.569555	0.457	0.388	6.36E-06
BST2	2.03E-10	0.449335	0.575	0.537	6.46E-06
CD3G	2.06E-10	-0.148471	0.561	0.777	6.56E-06
DENND11	2.07E-10	-1.1327	0.025	0.068	6.60E-06
ACSL6	2.12E-10	-1.08324	0.019	0.059	6.73E-06
SEPTIN7	2.17E-10	0.275509	0.827	0.771	6.90E-06
COPE	2.30E-10	0.406349	0.597	0.555	7.33E-06
MYLIP	2.37E-10	1.04405	0.215	0.135	7.54E-06
SVIL	2.43E-10	-1.684	0.011	0.042	7.74E-06
AL034397.3	2.59E-10	-3.19059	0.003	0.023	8.22E-06
CD8B	2.64E-10	-0.321867	0.369	0.496	8.39E-06
ANO9	2.66E-10	-1.55371	0.013	0.047	8.45E-06
AC245014.3	3.03E-10	-1.07797	0.045	0.1	9.64E-06
C12orf57	3.10E-10	0.373196	0.687	0.632	9.86E-06
THRA	3.27E-10	-0.933861	0.041	0.093	1.04E-05
NT5C3B	3.29E-10	-1.49438	0.015	0.05	1.05E-05
SLC4A1	3.40E-10	-2.48606	0.007	0.033	1.08E-05
ARL4A	3.41E-10	-0.677221	0.104	0.181	1.08E-05
MZT2A	3.43E-10	0.499222	0.481	0.413	1.09E-05
LINC00892	3.43E-10	-1.405	0.039	0.089	1.09E-05
FLT3LG	3.50E-10	-0.399938	0.187	0.292	1.11E-05
CCR2	3.58E-10	-1.69689	0.01	0.04	1.14E-05
RPL26	3.68E-10	0.143772	0.996	0.982	1.17E-05
RHOA	3.83E-10	0.283646	0.736	0.69	1.22E-05
CD244	4.10E-10	1.23512	0.165	0.093	1.30E-05
MTLN	4.22E-10	-0.598651	0.126	0.213	1.34E-05
ARIH2	4.29E-10	0.762095	0.314	0.231	1.37E-05
ZBTB10	4.41E-10	-1.42892	0.018	0.055	1.40E-05
PLCG2	5.05E-10	-0.880206	0.778	0.712	1.61E-05
PPBP	5.17E-10	0.517521	0.001	0.019	1.65E-05
MSI2	5.19E-10	-0.60143	0.103	0.181	1.65E-05
AC010642.2	5.52E-10	-0.742573	0.065	0.129	1.76E-05
AC058791.1	6.65E-10	-0.791401	0.128	0.209	2.12E-05
SERINC5	6.80E-10	-1.3009	0.031	0.077	2.16E-05
SDF2L1	6.91E-10	0.6492	0.41	0.341	2.20E-05
DNAJB6	7.10E-10	0.679604	0.478	0.419	2.26E-05
PAXX	7.22E-10	0.444517	0.57	0.526	2.30E-05
TMOD2	7.34E-10	-1.78867	0.009	0.037	2.33E-05
SPEF2	7.55E-10	-1.77239	0.01	0.04	2.40E-05
HLA-G	7.71E-10	-1.74672	0.01	0.04	2.45E-05
RETREG1	7.89E-10	-1.72894	0.013	0.045	2.51E-05
ABLIM1	8.18E-10	-0.544257	0.138	0.229	2.60E-05
ATM	8.21E-10	-0.438361	0.427	0.55	2.61E-05
CPA5	8.65E-10	-2.96108	0.004	0.025	2.75E-05
TMEM65	8.75E-10	-1.01075	0.031	0.076	2.78E-05
ANXA3	8.82E-10	-2.68353	0.002	0.021	2.81E-05
RGPD2	9.24E-10	-2.74542	0.003	0.022	2.94E-05
CIRBP	9.32E-10	0.329183	0.744	0.696	2.97E-05
BEX2	9.33E-10	-0.702818	0.056	0.115	2.97E-05
AC090152.1	1.05E-09	1.24924	0.141	0.072	3.32E-05
AC004889.1	1.19E-09	-2.17024	0.006	0.031	3.78E-05
CARHSP1	1.30E-09	0.697897	0.315	0.234	4.12E-05
LINC01588	1.34E-09	-1.25573	0.031	0.075	4.27E-05
AMD1	1.35E-09	-0.45189	0.299	0.423	4.28E-05
HEMGN	1.48E-09	-2.1601	0.006	0.03	4.70E-05
FAM49B	1.52E-09	0.454662	0.55	0.5	4.84E-05
UBE2L3	1.53E-09	0.416983	0.56	0.508	4.86E-05
LINC01116	1.56E-09	-1.24759	0.024	0.064	4.96E-05
ISG15	1.63E-09	0.581041	0.524	0.464	5.17E-05
ATP5PO	1.69E-09	0.408027	0.561	0.5	5.37E-05
SRRM2	1.69E-09	0.311874	0.68	0.639	5.38E-05
RNASE2	1.75E-09	-2.31402	0.006	0.029	5.58E-05
ITGAL	1.83E-09	0.471635	0.541	0.479	5.82E-05
FGFR1	1.85E-09	-3.69575	0.001	0.018	5.88E-05
AC233755.2	1.85E-09	7.13916	0.033	0	5.89E-05
MRPL41	1.88E-09	0.441908	0.469	0.405	5.98E-05
RHOH	1.92E-09	-0.413206	0.246	0.358	6.12E-05
GNAI2	1.95E-09	0.415438	0.633	0.6	6.20E-05
TTC3	1.96E-09	-0.3887	0.249	0.363	6.22E-05
GBP1	1.97E-09	0.706069	0.312	0.229	6.25E-05
GNG2	2.00E-09	0.367936	0.541	0.468	6.36E-05
CLEC2B	2.00E-09	0.290553	0.688	0.622	6.38E-05
SUPT3H	2.10E-09	-0.667578	0.075	0.139	6.68E-05
OSM	2.16E-09	-1.66115	0.014	0.046	6.87E-05
CCDC88A	2.43E-09	-0.999587	0.031	0.075	7.74E-05
JAML	2.47E-09	-0.909718	0.04	0.089	7.86E-05
SATB1-AS1	2.54E-09	-1.74328	0.01	0.038	8.09E-05
PTGS2	2.68E-09	-2.9029	0.002	0.02	8.52E-05
SLC39A10	2.74E-09	-0.577199	0.113	0.191	8.73E-05
RAPGEF6	2.85E-09	-0.66313	0.136	0.22	9.07E-05
PNISR	2.92E-09	0.320815	0.697	0.655	9.28E-05
RALY	2.95E-09	0.599146	0.408	0.34	9.38E-05
GYPA	3.10E-09	-5.81323	0	0.012	9.86E-05
TRAV5	3.12E-09	-3.30587	0.003	0.021	9.92E-05
IL23A	3.12E-09	-2.57095	0.003	0.023	9.93E-05
PIK3IP1	3.28E-09	-0.478401	0.216	0.321	0.000104381
HSPB1	3.29E-09	-0.518114	0.163	0.255	0.000104537
ANP32A	3.39E-09	0.458045	0.474	0.414	0.000107973
TANC2	3.41E-09	-1.70974	0.01	0.037	0.000108463
PGAM1	3.42E-09	0.546592	0.4	0.336	0.000108941
SH3TC1	3.44E-09	1.96268	0.078	0.027	0.000109296
RBM23	3.70E-09	-0.451927	0.201	0.301	0.000117721
TAGAP	3.71E-09	-0.288201	0.222	0.328	0.000117983
UPK3BL1	4.12E-09	1.42617	0.122	0.061	0.00013117
TNFSF8	4.18E-09	-1.20457	0.031	0.074	0.000132985
FXYD5	4.19E-09	-0.125041	0.59	0.703	0.000133439
PZP	4.41E-09	-2.23577	0.006	0.029	0.000140156
HNRNPC	4.45E-09	0.303296	0.677	0.638	0.000141482
ITGB2	4.55E-09	0.255457	0.801	0.791	0.000144779
FOXP1	5.00E-09	-0.434179	0.349	0.461	0.000158888
COX7A2	5.31E-09	0.225761	0.786	0.758	0.000169031
GBP4	5.38E-09	0.638604	0.355	0.287	0.000171042
ARHGDIB	5.40E-09	0.211364	0.927	0.894	0.00017192
CITED2	5.69E-09	-0.543599	0.157	0.243	0.000181079
FAM241B	5.74E-09	-1.74125	0.007	0.032	0.000182669
SP110	5.77E-09	0.48064	0.423	0.357	0.000183447
IER5L	5.77E-09	-1.59042	0.019	0.053	0.000183598
BCL11B	5.79E-09	-0.352248	0.535	0.645	0.000184315
LINC02384	5.99E-09	1.50652	0.105	0.048	0.000190488
TMEM50A	6.10E-09	0.434313	0.551	0.496	0.000194071
SETBP1	6.23E-09	1.66144	0.081	0.03	0.000198282
SCAND1	6.54E-09	0.434914	0.526	0.473	0.000207931
ACTN1	6.79E-09	-1.45564	0.015	0.046	0.000216068
RAC1	6.91E-09	0.396736	0.536	0.482	0.000219906
PPP1R18	7.29E-09	0.460336	0.481	0.421	0.000231842
CCNL1	7.31E-09	-0.408018	0.53	0.65	0.000232448
ATP5PF	7.33E-09	0.379527	0.581	0.544	0.000233256
NDUFC1	7.36E-09	-0.422277	0.309	0.427	0.000234079
SPNS3	7.71E-09	-0.658116	0.058	0.114	0.000245198
COX7B	7.95E-09	0.318241	0.649	0.607	0.00025274
NUCKS1	7.96E-09	0.413684	0.585	0.54	0.000253147
CDC42	8.04E-09	0.238202	0.834	0.779	0.000255762
CST6	8.07E-09	-4.07299	0.002	0.018	0.000256784
DMKN	8.17E-09	-1.79704	0.005	0.025	0.000259752
PSMD8	8.31E-09	0.374695	0.546	0.485	0.00026447
PPP1R15A	8.63E-09	-0.463302	0.262	0.367	0.000274597
NFIA	8.79E-09	-1.16536	0.023	0.061	0.000279678
RASGEF1B	8.80E-09	-1.07763	0.031	0.072	0.00027985
FEZ1	8.92E-09	-1.60192	0.008	0.034	0.000283684
SEC11A	9.08E-09	0.452288	0.458	0.393	0.000288809
YWHAQ	9.14E-09	0.402896	0.5	0.438	0.00029062
MICU1	9.45E-09	-0.788518	0.073	0.134	0.000300513
SPINK2	9.87E-09	-2.43954	0.003	0.022	0.00031405
AC009041.1	9.87E-09	-2.45055	0.002	0.019	0.000314063
RGS18	9.87E-09	-2.02169	0.002	0.019	0.000314063
FAM30A	9.98E-09	-3.1844	0.003	0.021	0.00031744
CTSH	1.01E-08	-1.02178	0.023	0.061	0.000321288
CLU	1.04E-08	-1.74373	0.012	0.04	0.000331633
PIN1	1.05E-08	0.599837	0.35	0.282	0.000334386
FBXL16	1.05E-08	-3.00065	0.003	0.021	0.000335544
SOD1	1.08E-08	0.294741	0.676	0.642	0.000342613
PTCH2	1.13E-08	-1.36451	0.018	0.051	0.00035914
MOB1A	1.18E-08	0.409713	0.489	0.431	0.000375296
IL12RB1	1.18E-08	0.961659	0.16	0.093	0.000375759
KIR3DL2	1.18E-08	1.16001	0.094	0.039	0.000376827
ZAP70	1.22E-08	0.60761	0.355	0.29	0.000387443
PPIB	1.22E-08	0.286018	0.804	0.79	0.00038914
POLR2G	1.24E-08	0.61559	0.329	0.256	0.000395642
TC2N	1.30E-08	-0.408064	0.275	0.386	0.000413573
RRP7A	1.31E-08	0.861016	0.227	0.156	0.000415124
PCED1B-AS1	1.31E-08	-0.242018	0.717	0.793	0.00041649
APMAP	1.32E-08	0.52739	0.416	0.346	0.000421159
LIME1	1.37E-08	0.420121	0.683	0.679	0.000434436
FABP5	1.38E-08	0.954853	0.228	0.155	0.00043822
CALHM6	1.39E-08	-1.11689	0.027	0.067	0.000443351
RPS12	1.42E-08	-0.163366	0.998	0.992	0.000452954
PLP2	1.56E-08	-0.167622	0.196	0.296	0.000495982
MTM1	1.63E-08	-1.14008	0.019	0.052	0.000518132
OXNAD1	1.74E-08	-0.513242	0.126	0.203	0.000552629
CHPT1	1.75E-08	-0.844807	0.045	0.093	0.000557629
PSMA6	1.76E-08	0.36619	0.546	0.494	0.000559127
DUXAP8	1.80E-08	2.65684	0.042	0.007	0.000571477
MYO1G	1.81E-08	0.492467	0.407	0.338	0.000574538
ADGRE2	1.85E-08	-1.72998	0.014	0.044	0.000588007
AL133330.1	1.94E-08	-1.17303	0.016	0.047	0.00061743
CHMP5	1.98E-08	-0.55225	0.143	0.223	0.000628295
OTUB1	1.98E-08	0.707035	0.322	0.256	0.000629693
PLBD1	1.98E-08	-2.68271	0.005	0.025	0.000631166
LYL1	2.04E-08	-2.06125	0.008	0.033	0.000648896
MZB1	2.19E-08	-0.379315	0.064	0.121	0.000697158
LST1	2.26E-08	-0.974065	0.061	0.116	0.000718204
MFHAS1	2.31E-08	-1.07515	0.041	0.086	0.000735952
DZANK1	2.34E-08	-2.22072	0.005	0.024	0.000744591
RAD23B	2.39E-08	0.808145	0.228	0.157	0.000761394
GNPTAB	2.40E-08	0.64045	0.362	0.3	0.000763609
LOXL1-AS1	2.44E-08	-1.96433	0.005	0.024	0.000775012
CYB5A	2.50E-08	-0.688469	0.065	0.121	0.000793725
AL354822.1	2.54E-08	-3.40859	0.001	0.016	0.000808511
MAFF	2.79E-08	-0.846861	0.062	0.117	0.000888351
LCK	2.80E-08	0.340742	0.665	0.636	0.000889824
VOPP1	2.91E-08	0.75637	0.244	0.173	0.000925631
F2R	2.92E-08	0.889316	0.233	0.164	0.000929113
EPSTI1	2.93E-08	0.634098	0.273	0.199	0.000933399
HIST1H4E	2.97E-08	0.780721	0.179	0.11	0.000945816
H1F0	3.05E-08	-2.63011	0.002	0.017	0.000971154
MBOAT2	3.05E-08	-2.62391	0.002	0.017	0.000971154
GNLY	3.11E-08	-0.222041	0.294	0.395	0.000989881
CD248	3.32E-08	-3.33045	0.002	0.018	0.00105687
LINC01943	3.42E-08	0.985633	0.126	0.065	0.00108739
MX1	3.43E-08	-0.280994	0.131	0.211	0.00109053
CYTH3	3.44E-08	-1.74654	0.009	0.034	0.0010954
DUSP6	3.79E-08	-1.29777	0.025	0.061	0.00120434
CORO1A	3.88E-08	0.20044	0.876	0.854	0.00123351
AQP3	3.96E-08	-0.445467	0.043	0.09	0.0012595
CD8A	3.96E-08	-0.250201	0.423	0.551	0.00126067
2025-03-09	4.04E-08	-0.626423	0.059	0.112	0.00128665
VAMP8	4.25E-08	0.329302	0.643	0.611	0.00135147
ZYG11B	4.35E-08	-1.37983	0.018	0.05	0.00138271
SLC25A5	4.35E-08	0.411209	0.534	0.493	0.00138284
CD6	4.36E-08	0.859379	0.384	0.33	0.00138703
PHF10	4.39E-08	-0.675778	0.078	0.137	0.0013953
RACK1	4.44E-08	0.143605	0.986	0.959	0.00141212
RNF7	4.48E-08	0.493457	0.474	0.425	0.00142358
IRF9	4.62E-08	0.460477	0.396	0.325	0.00147031
SNURF	4.68E-08	-1.80983	0.006	0.026	0.00148926
GRN	5.33E-08	-0.988627	0.073	0.128	0.00169493
GCHFR	5.34E-08	-0.490933	0.088	0.151	0.00169881
DDX21	5.50E-08	-0.409855	0.364	0.478	0.00174804
LY9	5.61E-08	-0.552334	0.113	0.184	0.00178416
XAF1	5.64E-08	0.601087	0.366	0.29	0.00179413
PSMB6	5.69E-08	0.338246	0.516	0.458	0.00181079
HIST1H4C	5.70E-08	-0.362268	0.579	0.669	0.00181409
KLRB1	5.74E-08	0.494154	0.314	0.224	0.0018265
RBL2	5.79E-08	-0.424575	0.267	0.37	0.00184267
SLC9A3R1	5.85E-08	0.378188	0.528	0.472	0.00185938
LLGL2	6.05E-08	1.0429	0.15	0.089	0.00192456
LAPTM5	6.16E-08	0.586159	0.695	0.683	0.00196002
PRDX2	6.29E-08	-0.405387	0.379	0.5	0.00200199
PAXIP1-AS2	6.32E-08	-0.922384	0.03	0.069	0.00200885
TRG-AS1	6.38E-08	0.569987	0.428	0.367	0.00202914
BRD7	6.39E-08	0.485829	0.398	0.34	0.00203207
PRKCH	6.41E-08	0.414547	0.473	0.415	0.00203965
NAA50	6.67E-08	0.846847	0.234	0.166	0.00212276
RPLP2	6.75E-08	-0.137006	0.998	0.989	0.00214691
SF3B5	6.81E-08	0.31952	0.583	0.558	0.00216687
SLK	6.90E-08	-0.547859	0.115	0.186	0.00219394
ARHGAP5	6.92E-08	-0.944913	0.044	0.09	0.0021999
GABPB1-AS1	6.97E-08	-0.634306	0.155	0.231	0.00221833
PSMB1	7.05E-08	0.300776	0.683	0.657	0.00224315
POP4	7.19E-08	0.724505	0.205	0.136	0.00228555
MMP23B	7.28E-08	1.39903	0.09	0.04	0.00231525
PSMA1	7.44E-08	0.406659	0.458	0.399	0.00236503
ACOT7	7.48E-08	1.47393	0.083	0.035	0.00238088
NME2	7.74E-08	0.282817	0.744	0.689	0.00246217
TSC22D4	7.82E-08	-0.334047	0.194	0.291	0.00248832
TMEM35B	7.95E-08	-0.485716	0.167	0.254	0.00252808
MED10	8.27E-08	0.430201	0.492	0.437	0.00263137
RABAC1	8.57E-08	0.390402	0.576	0.543	0.00272712
AL121944.1	8.61E-08	-0.867104	0.027	0.064	0.00273928
NSMCE3	8.70E-08	-0.40074	0.231	0.328	0.00276628
ATP6V0E2	8.80E-08	-0.576263	0.102	0.168	0.00279873
MDFIC	8.84E-08	-0.48386	0.206	0.295	0.00281286
PTMA	9.04E-08	0.144016	0.996	0.99	0.0028762
TNF	9.18E-08	-0.777622	0.04	0.083	0.00291879
ECE1	9.22E-08	-0.852691	0.044	0.09	0.00293203
AC136475.5	9.24E-08	-3.60204	0.001	0.015	0.00293788
GPR155	9.53E-08	-0.80009	0.063	0.116	0.00303119
AC010175.1	9.55E-08	-2.05601	0.004	0.021	0.00303876
AC005842.1	9.57E-08	-2.8232	0.001	0.015	0.0030431
DCTN3	9.64E-08	0.439414	0.431	0.369	0.00306726
CPNE2	1.01E-07	-1.45827	0.019	0.05	0.00319795
RAC2	1.01E-07	0.233708	0.774	0.772	0.0032098
SLCO4C1	1.07E-07	1.96683	0.058	0.018	0.00339733
POLR2J3	1.08E-07	0.595107	0.328	0.266	0.00344813
VCAN	1.13E-07	-0.972501	0.033	0.072	0.00358165
CCDC180	1.17E-07	-1.77401	0.007	0.029	0.00371883
SDCBP	1.19E-07	-0.312256	0.167	0.254	0.00377981
CD300A	1.22E-07	-0.369173	0.133	0.21	0.00388914
LINC01138	1.24E-07	-0.456546	0.111	0.179	0.00393917
MPP7	1.24E-07	-1.34615	0.013	0.04	0.00394977
RPS14	1.25E-07	-0.120384	0.998	0.987	0.00396198
CFH	1.27E-07	-1.27951	0.012	0.038	0.00403804
PPP1R12A	1.27E-07	0.41943	0.49	0.439	0.00404355
CEP85L	1.27E-07	-0.573363	0.105	0.171	0.00405406
AC007952.4	1.33E-07	-0.766979	0.149	0.224	0.0042367
SEC61G	1.33E-07	-0.345777	0.461	0.585	0.00424523
GCNT2	1.34E-07	-1.58491	0.01	0.034	0.00425056
ITGB1	1.34E-07	0.192281	0.613	0.538	0.00425253
NSD3	1.34E-07	0.34391	0.461	0.4	0.00426226
MUS81	1.34E-07	-0.821182	0.051	0.098	0.00426821
RBMX	1.36E-07	0.310845	0.636	0.607	0.00432253
SH3YL1	1.37E-07	-0.92413	0.043	0.087	0.00436388
RAB11FIP1	1.45E-07	-0.660337	0.142	0.217	0.00461037
SH2D3A	1.47E-07	-1.01902	0.024	0.058	0.00467085
FAU	1.49E-07	0.124386	0.997	0.99	0.00475347
ADAP1	1.50E-07	1.13363	0.137	0.079	0.00476224
APOL6	1.55E-07	0.476549	0.446	0.394	0.00492643
DBN1	1.55E-07	-1.46987	0.011	0.036	0.00493596
COX5A	1.61E-07	0.333971	0.521	0.489	0.00512152
S100P	1.68E-07	-2.03159	0.007	0.027	0.00534361
CXCR6	1.72E-07	-0.828683	0.045	0.089	0.00545925
TPT1	1.75E-07	-0.151569	0.998	0.987	0.00557559
ATP6V0C	1.78E-07	0.431247	0.557	0.509	0.00565745
SLC25A6	1.81E-07	0.280589	0.817	0.768	0.00574852
AC020656.1	1.82E-07	-1.6129	0.017	0.047	0.005794
RBM43	1.89E-07	-0.812269	0.058	0.107	0.00602527
OGDH	1.90E-07	-0.532617	0.082	0.141	0.00605931
NDUFA12	1.94E-07	0.345713	0.555	0.516	0.00617264
CTSZ	1.98E-07	-0.625091	0.089	0.149	0.00629057
STX3	2.02E-07	-1.29804	0.016	0.044	0.00643775
UQCRH	2.05E-07	0.265076	0.707	0.669	0.00652085
FPR1	2.15E-07	-2.16426	0.006	0.026	0.00683373
PDLIM1	2.15E-07	0.937086	0.15	0.091	0.00683411
RPS19BP1	2.21E-07	0.441499	0.437	0.38	0.00702876
FUT11	2.21E-07	0.806744	0.161	0.101	0.00703731
CHRM3-AS2	2.27E-07	-1.93359	0.008	0.029	0.00721887
SOCS1	2.35E-07	-0.568662	0.11	0.176	0.00746384
HCLS1	2.39E-07	0.356451	0.554	0.528	0.0076079
COCH	2.42E-07	-1.52842	0.006	0.026	0.00770036
MCRIP2	2.63E-07	-0.766279	0.043	0.086	0.00836673
LINC02762	2.67E-07	-2.83762	0.004	0.021	0.00848548
ARL5A	2.78E-07	0.598374	0.329	0.273	0.00884914
ACSS2	2.80E-07	-3.07257	0.001	0.013	0.00889108
SMAD3	2.80E-07	-0.770597	0.056	0.104	0.00890474
ZHX3	2.81E-07	-1.55406	0.011	0.036	0.00892873
PRAG1	2.82E-07	-1.21019	0.012	0.037	0.00895439
NEIL1	2.82E-07	-1.33424	0.011	0.036	0.00896794
ZMAT1	2.83E-07	-1.12625	0.012	0.037	0.00898605
HYI	2.93E-07	-1.69863	0.016	0.044	0.00931129
ANKH	3.05E-07	-0.766919	0.064	0.114	0.00971634
SGTB	3.07E-07	-0.782354	0.044	0.087	0.00975866
RHOU	3.12E-07	-1.08698	0.022	0.053	0.0099194
LY6E	3.21E-07	0.278528	0.698	0.666	0.0102064
TAF10	3.23E-07	0.440419	0.433	0.383	0.0102849
SPCS3	3.27E-07	0.371145	0.535	0.491	0.0104094
PSMA4	3.28E-07	0.338301	0.475	0.416	0.0104349
BACH2	3.33E-07	-1.08947	0.019	0.049	0.010599
STMN3	3.37E-07	-0.730047	0.06	0.11	0.0107263
LINC00612	3.41E-07	-3.43128	0.001	0.014	0.0108488
PF4	3.49E-07	0.385463	0.001	0.014	0.0110915
TNFRSF14-AS1	3.52E-07	-0.937182	0.028	0.063	0.0112124
TESPA1	3.53E-07	-0.576528	0.071	0.125	0.0112283
CADPS	3.66E-07	-2.06563	0.003	0.019	0.0116407
RFLNB	3.80E-07	-0.584522	0.126	0.193	0.0120959
MYADM	3.81E-07	-0.327163	0.164	0.243	0.012135
SPCS2	3.82E-07	0.326311	0.621	0.581	0.012144
BPGM	3.89E-07	0.977436	0.166	0.107	0.0123861
FCAR	4.01E-07	-3.05637	0.002	0.016	0.0127536
TCEA3	4.02E-07	-2.59643	0.002	0.017	0.0127759
HSD17B4	4.08E-07	-0.77785	0.052	0.098	0.0129904
TRAPPC1	4.26E-07	0.337664	0.571	0.539	0.0135534
GAB3	4.36E-07	0.704913	0.229	0.168	0.0138796
MIR29B2CHG	4.36E-07	-1.04841	0.024	0.057	0.01388
ITGA4	4.39E-07	-0.349955	0.429	0.538	0.0139632
RAMP1	4.39E-07	2.13002	0.048	0.013	0.0139648
GIMAP4	4.46E-07	0.277991	0.619	0.588	0.0141802
RNF181	4.46E-07	0.52392	0.366	0.312	0.0141816
RAB20	4.63E-07	-4.47435	0	0.01	0.0147127
KTN1	4.64E-07	-0.34285	0.4	0.502	0.0147734
EDEM1	4.69E-07	-0.776589	0.045	0.088	0.0149211
CAPG	4.70E-07	-0.970249	0.04	0.08	0.0149503
ANTXR2	4.80E-07	-0.922237	0.038	0.078	0.0152663
C9orf72	4.85E-07	-1.29366	0.021	0.051	0.0154277
IL4R	4.95E-07	-0.835016	0.057	0.104	0.0157526
RPS6KA5	5.02E-07	-0.618783	0.095	0.155	0.0159535
FTH1	5.23E-07	0.206548	0.976	0.948	0.0166422
SH2D2A	5.40E-07	0.798516	0.26	0.198	0.0171731
COX17	5.41E-07	-0.391334	0.311	0.414	0.0171957
ATXN2L	5.49E-07	-0.396525	0.116	0.184	0.0174531
GRAMD1A	5.62E-07	-0.461925	0.1	0.162	0.0178924
AC010883.3	5.69E-07	-1.69419	0.012	0.036	0.0180873
KCNQ1OT1	5.79E-07	-1.11235	0.022	0.053	0.0184235
RUNX2	5.89E-07	-1.13969	0.024	0.056	0.0187405
MAP9	5.91E-07	-1.13163	0.024	0.056	0.018785
RPL29	6.00E-07	0.108756	0.995	0.974	0.0190895
SSR2	6.15E-07	0.254608	0.723	0.691	0.0195713
TCEAL3	6.23E-07	-0.944353	0.039	0.078	0.0198179
LYSMD2	6.47E-07	-0.362565	0.156	0.237	0.020574
GBP5	6.50E-07	0.323342	0.461	0.405	0.0206727
ARHGEF7	6.59E-07	1.71987	0.114	0.064	0.0209507
BAK1	6.72E-07	1.11059	0.128	0.076	0.0213599
CEBPD	6.76E-07	-0.904868	0.074	0.124	0.0215119
EIF3H	6.80E-07	0.33647	0.591	0.555	0.0216199
RGS10	6.80E-07	-0.353514	0.381	0.488	0.0216315
ATP5MF	6.91E-07	0.281956	0.639	0.614	0.0219952
AKAP5	7.09E-07	1.39964	0.08	0.036	0.0225638
AL136038.5	7.23E-07	-0.951483	0.028	0.062	0.0229956
WDR1	7.25E-07	0.4784	0.388	0.337	0.0230493
UFD1	7.28E-07	0.552278	0.346	0.294	0.0231455
NCK2	7.52E-07	-0.590792	0.117	0.181	0.0239224
ABCA13	7.62E-07	-3.90499	0.001	0.011	0.0242401
HIST1H2BF	7.65E-07	1.38986	0.085	0.04	0.0243488
ZSCAN16-AS1	7.85E-07	-0.554075	0.115	0.179	0.0249689
NCF4	7.99E-07	-1.28851	0.02	0.05	0.0254289
RPS4Y1	8.04E-07	0.188009	0.752	0.659	0.0255837
C16orf54	8.17E-07	-0.527127	0.149	0.221	0.0260029
CEBPB	8.31E-07	-0.366567	0.201	0.286	0.0264285
GIMAP7	8.64E-07	0.281567	0.703	0.669	0.0274737
NDUFA6	8.92E-07	0.458616	0.433	0.392	0.0283587
THOC3	8.92E-07	-0.444996	0.062	0.111	0.0283842
PTPN4	9.09E-07	0.412933	0.443	0.393	0.0289113
GOLM1	9.14E-07	2.01139	0.046	0.013	0.0290771
ZDHHC18	9.20E-07	-0.598437	0.06	0.108	0.0292608
MROH1	9.25E-07	-0.954953	0.018	0.047	0.0294303
HIVEP2	9.32E-07	-0.845707	0.057	0.103	0.0296417
AL136987.1	9.42E-07	-1.29497	0.008	0.029	0.0299794
HMGB2	9.48E-07	-0.345398	0.37	0.478	0.0301566
TXNIP	9.53E-07	0.206636	0.861	0.831	0.0303133
LIX1L	1.01E-06	-0.683894	0.075	0.127	0.0320029
CD81	1.04E-06	0.275307	0.686	0.667	0.0329515
DUSP4	1.05E-06	1.35472	0.131	0.078	0.0333663
VIPR2	1.06E-06	-1.71791	0.014	0.039	0.0338078
SPG7	1.09E-06	-0.62636	0.146	0.216	0.0346841
LDLRAP1	1.09E-06	-0.609194	0.06	0.107	0.034757
MRPL33	1.10E-06	-0.428155	0.294	0.391	0.0349845
PSMC5	1.10E-06	0.357213	0.475	0.435	0.0350296
NDRG2	1.12E-06	-2.31832	0.003	0.018	0.0357599
TSPYL2	1.15E-06	-0.538267	0.127	0.191	0.036445
MECP2	1.18E-06	-0.333071	0.228	0.317	0.0374026
STK17B	1.18E-06	-0.284507	0.528	0.628	0.0374494
TRGC2	1.19E-06	-0.564055	0.269	0.342	0.0379145
BLVRB	1.20E-06	-0.721301	0.083	0.137	0.0381391
SEMA4C	1.23E-06	-1.71728	0.005	0.022	0.039152
TNFRSF14	1.28E-06	0.39667	0.393	0.336	0.0407968
RPS17	1.29E-06	0.161238	0.87	0.839	0.0409051
MMP25-AS1	1.35E-06	-0.642203	0.076	0.128	0.0430542
ATP6V0B	1.35E-06	0.386663	0.415	0.369	0.0430695
CRYBG1	1.36E-06	-0.388491	0.153	0.226	0.0431943
SAMD12	1.38E-06	-2.32184	0.002	0.015	0.0438653
PTPRC	1.41E-06	-0.198229	0.902	0.932	0.0449631
SRP19	1.49E-06	0.419142	0.441	0.387	0.0474946
VDAC3	1.50E-06	0.482788	0.326	0.27	0.0477998
GTF2H2	1.51E-06	-0.799837	0.046	0.088	0.047956
BORCS5	1.52E-06	-0.490234	0.139	0.209	0.0482203
TGFB1	1.56E-06	0.447092	0.605	0.581	0.0495687
RAB3IP	1.60E-06	-0.9179	0.024	0.055	0.050982
RPL22	1.62E-06	-0.155285	0.977	0.951	0.0513786
PRDM16	1.67E-06	3.7439	0.023	0.001	0.0532724
MICAL2	1.69E-06	-0.895462	0.045	0.086	0.0536398
RASSF1	1.72E-06	0.637946	0.292	0.236	0.0546883
HIST1H1E	1.74E-06	0.359194	0.534	0.492	0.0552764
SLC25A3	1.75E-06	0.352675	0.633	0.614	0.0558111
SMCO4	1.76E-06	1.53808	0.051	0.017	0.0559095
FAM184B	1.80E-06	-1.02951	0.022	0.051	0.0572582
APIP	1.80E-06	-0.754123	0.048	0.09	0.0573138
HMGN5	1.89E-06	-1.24593	0.012	0.035	0.0600774
FAM102A	1.92E-06	-0.211422	0.1	0.161	0.0611793
IDH3G	1.94E-06	0.602953	0.297	0.244	0.0616009
DYNLT3	1.94E-06	-0.314887	0.111	0.175	0.061752
NRIP1	1.96E-06	-1.1322	0.022	0.05	0.0621997
SNHG6	1.96E-06	-0.261109	0.69	0.756	0.0624479
NME7	1.98E-06	-1.22131	0.022	0.05	0.0631319
CUX1	1.99E-06	-0.751442	0.068	0.116	0.0632174
AC083798.2	2.00E-06	-1.20563	0.012	0.035	0.0634781
MAP2K2	2.06E-06	0.357095	0.463	0.427	0.0656202
PHF2	2.16E-06	-0.95934	0.035	0.07	0.0685787
ZEB1	2.16E-06	-0.788086	0.059	0.104	0.0685849
AL499604.1	2.20E-06	-0.67991	0.146	0.213	0.0700524
AC127502.2	2.21E-06	-1.22581	0.015	0.039	0.0702364
CHCHD10	2.23E-06	-0.27267	0.267	0.365	0.0709395
SNN	2.26E-06	-1.73858	0.01	0.032	0.0718291
PIK3CA	2.26E-06	-0.424784	0.069	0.12	0.0719884
HELB	2.28E-06	-0.510435	0.117	0.179	0.0725142
ZC3H15	2.31E-06	0.403975	0.49	0.462	0.073577
GRAP2	2.34E-06	0.634265	0.243	0.188	0.0743678
RAB37	2.41E-06	0.547003	0.259	0.195	0.0766665
MORN3	2.47E-06	-1.4615	0.014	0.038	0.0787007
HIST2H2AA4	2.49E-06	-1.86994	0.015	0.039	0.0791867
LSM5	2.52E-06	-0.401649	0.213	0.297	0.0801965
P2RY13	2.53E-06	-2.3636	0.004	0.019	0.080378
PRPF40A	2.59E-06	0.408456	0.416	0.364	0.0823362
DAZAP2	2.60E-06	0.30972	0.578	0.532	0.0825573
LSM7	2.62E-06	0.270727	0.568	0.527	0.0834127
PSMD13	2.63E-06	0.508727	0.376	0.336	0.0836535
AL591895.1	2.63E-06	-1.20686	0.009	0.03	0.0837427
EGR1	2.66E-06	-2.0629	0.015	0.039	0.0845171
CD79B	2.70E-06	-0.452378	0.051	0.093	0.0860379
ATP5F1B	2.73E-06	0.465681	0.502	0.474	0.0866822
MED13L	2.73E-06	-0.512481	0.12	0.182	0.086694
AC011346.1	2.74E-06	-1.75389	0.006	0.022	0.0872372
ORAI2	2.83E-06	-0.589594	0.062	0.108	0.0900105
SLAMF7	2.91E-06	0.502924	0.358	0.297	0.0926736
STARD3NL	2.91E-06	0.798642	0.187	0.133	0.092679
NPHP1	2.94E-06	-3.7901	0.001	0.01	0.0933668
CRIP2	3.00E-06	-2.10753	0.003	0.018	0.0953763
PABPC4	3.02E-06	-0.318031	0.204	0.289	0.0961783
ATP6V0A1	3.04E-06	-2.21551	0.003	0.018	0.0966658
NT5C	3.15E-06	0.535221	0.272	0.215	0.100165
STN1	3.16E-06	-0.445926	0.121	0.185	0.100384
AOAH	3.25E-06	0.438835	0.327	0.267	0.103476
PSMB7	3.28E-06	0.512471	0.351	0.314	0.104318
CD79A	3.28E-06	-1.7183	0.007	0.024	0.104382
FOSL2	3.28E-06	-0.443303	0.127	0.192	0.104491
TAP1	3.30E-06	0.416264	0.413	0.367	0.105095
FAM107B	3.33E-06	-0.28892	0.473	0.579	0.105853
COQ7	3.34E-06	-0.710306	0.054	0.096	0.106186
TMEM59	3.39E-06	0.268924	0.608	0.584	0.107779
DERL1	3.52E-06	0.626022	0.266	0.21	0.111913
DHRS12	3.52E-06	-0.946032	0.022	0.05	0.11209
AC243829.1	3.59E-06	1.55718	0.052	0.019	0.11405
GSTM3	3.60E-06	-1.28697	0.017	0.043	0.114549
CDKL5	3.61E-06	-1.46062	0.003	0.017	0.114943
RTN3	3.62E-06	-0.437667	0.124	0.189	0.115271
ACAP1	3.71E-06	-0.30232	0.503	0.604	0.117861
SMIM27	3.79E-06	-0.584243	0.119	0.178	0.12042
RPGR	3.82E-06	-1.16787	0.04	0.076	0.121507
MFSD10	3.85E-06	0.478987	0.346	0.296	0.122612
GNL3	3.86E-06	-0.397776	0.127	0.192	0.122839
HIST1H1C	3.89E-06	0.367869	0.43	0.368	0.123786
LYN	3.92E-06	0.693932	0.147	0.093	0.124655
RTRAF	3.97E-06	0.278361	0.477	0.427	0.126194
LMO2	4.00E-06	-2.3592	0.003	0.016	0.127193
PPP1R3F	4.02E-06	-1.10146	0.016	0.04	0.127988
EBPL	4.06E-06	-0.4406	0.095	0.152	0.129263
ADRM1	4.13E-06	0.560406	0.359	0.32	0.131505
SNX20	4.16E-06	0.826933	0.149	0.097	0.13219
HIPK2	4.18E-06	0.922668	0.131	0.081	0.13307
PLAUR	4.19E-06	-1.94187	0.01	0.03	0.133408
HBEGF	4.29E-06	-2.84704	0.002	0.015	0.136347
SFMBT2	4.36E-06	-0.751358	0.055	0.097	0.1386
CHI3L1	4.40E-06	-2.84635	0.001	0.012	0.13999
OPN3	4.42E-06	-1.45108	0.01	0.03	0.140511
ARG1	4.47E-06	-2.60161	0.001	0.012	0.142046
SLC25A37	4.56E-06	-0.622615	0.105	0.162	0.144975
TMTC2	4.59E-06	-2.17251	0.002	0.014	0.146001
GP1BB	4.64E-06	-0.455196	0.002	0.013	0.147599
OLFM4	4.68E-06	-2.34747	0.002	0.013	0.148898
ATP5MC3	4.72E-06	0.26564	0.601	0.582	0.150056
PSMD7	4.77E-06	0.421222	0.422	0.384	0.151742
AC245297.3	4.85E-06	-0.297761	0.258	0.355	0.154241
SSNA1	4.99E-06	0.44838	0.404	0.364	0.158657
TBC1D10C	5.02E-06	0.347877	0.527	0.495	0.159699
MCUB	5.14E-06	-0.237637	0.208	0.294	0.163385
SEC62	5.19E-06	-0.330299	0.475	0.573	0.164961
NDUFB10	5.20E-06	0.287907	0.549	0.532	0.165344
LINC00299	5.21E-06	1.53501	0.062	0.026	0.165776
MZF1-AS1	5.22E-06	-1.60975	0.011	0.033	0.166125
DGKA	5.25E-06	-0.535934	0.113	0.171	0.166857
ETS1	5.30E-06	-0.234641	0.662	0.735	0.168678
PSMA2	5.33E-06	0.278567	0.543	0.513	0.169514
PAX8-AS1	5.37E-06	-0.965112	0.015	0.039	0.170861
RHBDD2	5.39E-06	1.27766	0.132	0.084	0.17142
TOP1MT	5.47E-06	-1.11129	0.012	0.035	0.173899
PTP4A3	5.47E-06	-1.83023	0.006	0.022	0.173983
AC243829.2	5.58E-06	2.79735	0.03	0.006	0.177415
FXYD1	5.60E-06	-1.84332	0.009	0.029	0.178009
HIST1H4J	5.62E-06	-0.822638	0.026	0.056	0.178646
PIP4P2	5.63E-06	-0.854901	0.017	0.042	0.178966
PHPT1	5.65E-06	0.390416	0.392	0.337	0.179698
DPM3	5.70E-06	-0.376765	0.157	0.228	0.181331
SEL1L3	5.75E-06	-0.694184	0.071	0.118	0.182822
STK32C	5.78E-06	-0.739337	0.02	0.048	0.183853
DUSP5	6.38E-06	-0.628804	0.053	0.093	0.203004
MSN	6.39E-06	0.228003	0.697	0.675	0.203283
TLE1	6.50E-06	1.36798	0.077	0.037	0.206611
PDGFB	6.50E-06	-1.75857	0.007	0.024	0.206892
POLR2A	6.86E-06	-0.430898	0.202	0.279	0.218172
UBE2A	6.89E-06	0.71782	0.273	0.222	0.219084
PDGFRB	6.97E-06	1.70599	0.048	0.017	0.221559
KNOP1	7.02E-06	-0.576948	0.07	0.117	0.223204
TMEM154	7.09E-06	-0.567641	0.071	0.118	0.225388
NDUFS6	7.37E-06	0.290329	0.535	0.521	0.234441
UBL5	7.48E-06	0.19619	0.803	0.788	0.238052
STMN1	7.54E-06	-0.536828	0.126	0.185	0.23997
IMPDH2	7.55E-06	-0.485208	0.08	0.131	0.240293
NFKBIZ	7.56E-06	-0.366009	0.105	0.16	0.240567
AKAP7	7.73E-06	-0.50086	0.071	0.119	0.245988
NFKB1	7.84E-06	-0.34266	0.134	0.198	0.24929
CYC1	7.84E-06	0.5861	0.251	0.196	0.249321
FBLN5	7.97E-06	-1.16395	0.014	0.036	0.253378
RGS14	8.00E-06	-0.430688	0.084	0.136	0.254368
APP	8.15E-06	-1.65673	0.007	0.023	0.259379
EIF3L	8.20E-06	0.415416	0.381	0.326	0.260869
MYL12B	8.55E-06	0.157129	0.873	0.858	0.272004
IFRD1	8.56E-06	-0.270176	0.164	0.231	0.272199
WWC3	8.61E-06	-0.591104	0.055	0.096	0.273785
LAMTOR4	8.61E-06	0.275901	0.558	0.526	0.273873
TERF1	8.70E-06	0.609196	0.261	0.207	0.276595
PTGER2	8.80E-06	-0.35714	0.193	0.267	0.279894
HAR1B	8.81E-06	-2.28625	0.003	0.017	0.280383
SNU13	8.85E-06	0.353537	0.567	0.553	0.281594
SERPINB1	8.85E-06	0.435509	0.434	0.395	0.281621
SENP7	8.99E-06	-0.458135	0.146	0.213	0.285919
TGIF1	9.08E-06	-0.502843	0.045	0.082	0.288865
PHTF2	9.28E-06	-0.711248	0.071	0.116	0.295121
MED23	9.65E-06	-0.444029	0.084	0.135	0.307049
DYNLRB1	9.72E-06	0.333209	0.516	0.484	0.309058
CDK2AP2	9.86E-06	0.461631	0.363	0.314	0.313525
CSF1	9.92E-06	-0.938083	0.017	0.041	0.315633
SEC61B	1.00E-05	0.212771	0.681	0.664	0.318619
H1FX	1.02E-05	-0.400725	0.354	0.44	0.323673
COX16	1.04E-05	-0.237368	0.297	0.395	0.331034
NOP56	1.04E-05	0.540225	0.307	0.253	0.331272
IFI16	1.05E-05	0.317164	0.524	0.49	0.335242
HHAT	1.05E-05	-2.08918	0.003	0.016	0.335522
PDZD4	1.06E-05	-0.889074	0.018	0.043	0.337484
CAP1	1.06E-05	0.317132	0.593	0.578	0.338276
CD40LG	1.07E-05	-1.17366	0.018	0.042	0.341666
GPRASP1	1.09E-05	-2.08245	0.005	0.02	0.346181
IRAK3	1.09E-05	-1.37813	0.006	0.022	0.347985
TSEN2	1.10E-05	-1.62419	0.006	0.022	0.348551
CTSA	1.11E-05	-0.35563	0.111	0.168	0.35278
NR3C2	1.13E-05	-1.71518	0.005	0.02	0.360326
NABP1	1.16E-05	-0.589282	0.088	0.137	0.369335
UBE2D3	1.17E-05	0.327972	0.645	0.645	0.371811
PAG1	1.24E-05	-0.391752	0.148	0.214	0.395654
HNRNPA1	1.26E-05	0.234674	0.834	0.801	0.399516
STAG2	1.26E-05	-0.295374	0.318	0.42	0.39985
TRBV19	1.32E-05	-3.68327	0.002	0.014	0.420765
TFRC	1.33E-05	-0.558277	0.096	0.149	0.42175
CES1	1.39E-05	1.54735	0.087	0.048	0.442335
RBM8A	1.40E-05	0.256948	0.616	0.592	0.44531
EIF3I	1.41E-05	0.45406	0.395	0.359	0.447265
PAIP2B	1.41E-05	-1.65462	0.006	0.021	0.447588
KCTD12	1.41E-05	-1.87118	0.006	0.021	0.447957
VAMP5	1.42E-05	0.377192	0.426	0.386	0.450503
AC108519.1	1.42E-05	-2.86525	0.001	0.01	0.451144
MICAL3	1.42E-05	-1.18878	0.019	0.044	0.453194
NRGN	1.43E-05	0.148689	0.001	0.01	0.454915
POU2F2	1.44E-05	-0.465542	0.069	0.113	0.458245
DMXL2	1.44E-05	-1.55374	0.005	0.019	0.459597
IGBP1	1.47E-05	0.527632	0.339	0.294	0.466584
PHC3	1.47E-05	-0.340784	0.144	0.207	0.468686
LACC1	1.52E-05	-2.2361	0.002	0.013	0.482117
BOLA3	1.52E-05	-0.408526	0.132	0.193	0.482244
TECR	1.52E-05	0.581798	0.346	0.305	0.484822
DUSP23	1.53E-05	0.68725	0.227	0.179	0.485204
RGL4	1.53E-05	-0.354806	0.097	0.15	0.488052
NCF2	1.56E-05	-1.71849	0.01	0.029	0.495998
LPCAT2	1.57E-05	-2.6114	0.002	0.012	0.500015
IL15RA	1.58E-05	-1.202	0.014	0.036	0.501547
CCNDBP1	1.60E-05	0.485289	0.373	0.337	0.510348
RPAP3	1.61E-05	-0.435101	0.118	0.176	0.512599
RAB31	1.63E-05	-1.42958	0.007	0.023	0.517772
GPR183	1.65E-05	-0.542379	0.085	0.134	0.526321
IGF2R	1.65E-05	0.540471	0.271	0.218	0.526431
ARHGEF1	1.66E-05	-0.278054	0.311	0.408	0.526822
NSF	1.66E-05	0.804887	0.15	0.102	0.528138
TNFRSF1B	1.66E-05	0.445442	0.35	0.297	0.528598
SLC26A11	1.67E-05	-1.06581	0.011	0.031	0.5297
MINDY1	1.70E-05	-2.21163	0.004	0.018	0.540274
MYO3B	1.73E-05	2.67866	0.028	0.006	0.550526
SNHG19	1.74E-05	-0.868909	0.018	0.042	0.553968
AFDN	1.76E-05	-1.49072	0.004	0.018	0.56118
AC073332.1	1.76E-05	-0.728883	0.02	0.045	0.561284
LINC02482	1.78E-05	-1.27538	0.008	0.025	0.566248
UFC1	1.79E-05	0.298974	0.543	0.524	0.568553
MX2	1.80E-05	-0.233944	0.134	0.197	0.572141
IRF2BP2	1.80E-05	-0.386302	0.209	0.289	0.574054
TRBC2	1.84E-05	-0.2558	0.7	0.755	0.584362
NIPSNAP1	1.85E-05	-0.225797	0.061	0.104	0.588565
SNAPC1	1.86E-05	-0.848864	0.024	0.051	0.591419
LRIG1	1.88E-05	-0.991649	0.019	0.043	0.596774
SELENOT	1.88E-05	0.417661	0.398	0.365	0.597955
HSPD1	1.88E-05	-0.180039	0.26	0.349	0.598892
TCP1	1.89E-05	0.631611	0.255	0.206	0.599858
SCPEP1	1.89E-05	-1.06899	0.031	0.061	0.601977
FBXO34	1.89E-05	-0.417362	0.1	0.152	0.602673
ZBTB38	1.90E-05	0.387906	0.397	0.352	0.604902
ADGRG5	1.91E-05	1.13255	0.099	0.058	0.607791
MAP4K4	1.93E-05	-0.417213	0.134	0.193	0.612482
STYX	1.97E-05	-0.460328	0.094	0.146	0.627891
PUF60	2.05E-05	0.525932	0.334	0.29	0.653501
CCNI	2.06E-05	0.26872	0.752	0.742	0.65606
LRP10	2.11E-05	0.522009	0.273	0.219	0.671058
SNRPD1	2.15E-05	0.304215	0.443	0.406	0.685066
USP28	2.16E-05	0.638037	0.224	0.172	0.685747
FAR2	2.16E-05	-1.24512	0.011	0.03	0.685844
STRBP	2.16E-05	-0.664157	0.029	0.059	0.687098
RNASEH2C	2.16E-05	0.479346	0.331	0.284	0.687449
DAPK2	2.16E-05	1.07333	0.057	0.024	0.688526
NCMAP-DT	2.21E-05	-1.2994	0.004	0.017	0.703396
HIBADH	2.22E-05	-0.847167	0.017	0.04	0.705651
GSN	2.25E-05	-1.17067	0.018	0.041	0.716475
CIAO2B	2.28E-05	0.302402	0.449	0.408	0.726271
ARPC5	2.28E-05	0.242476	0.685	0.665	0.72662
SMIM14	2.29E-05	-0.844296	0.045	0.08	0.727966
SMAP2	2.29E-05	-0.326184	0.308	0.398	0.728573
NUDT14	2.30E-05	-0.752153	0.042	0.076	0.731645
TMEM109	2.30E-05	-0.325319	0.158	0.225	0.731953
PNRC2	2.33E-05	0.348724	0.406	0.366	0.741376
EVI5L	2.34E-05	-1.37462	0.008	0.024	0.744668
TXNDC5	2.35E-05	-0.287398	0.069	0.113	0.746162
SLC4A10	2.37E-05	-1.42589	0.005	0.02	0.752706
LRATD2	2.38E-05	-0.911806	0.01	0.028	0.75701
HLA-F-AS1	2.40E-05	-0.736152	0.027	0.055	0.763431
RPL27	2.41E-05	-0.12668	0.969	0.953	0.766845
ZNF468	2.42E-05	-0.949473	0.018	0.041	0.768768
GSTO1	2.42E-05	0.386174	0.386	0.346	0.770785
SLC2A11	2.46E-05	-1.14188	0.014	0.036	0.782151
AP2S1	2.46E-05	0.455406	0.397	0.366	0.782752
AC004865.2	2.46E-05	0.885305	0.137	0.091	0.784076
GSDMD	2.48E-05	0.434426	0.327	0.282	0.790342
CXorf40B	2.50E-05	1.40352	0.057	0.025	0.795499
SCARB2	2.52E-05	-0.592906	0.039	0.072	0.803076
AC016074.2	2.54E-05	1.94089	0.04	0.013	0.809352
NOSIP	2.58E-05	-0.481388	0.307	0.385	0.819151
SLC40A1	2.59E-05	-1.93466	0.003	0.016	0.822598
TBX21	2.61E-05	0.567543	0.249	0.197	0.829673
ARPC3	2.66E-05	0.125369	0.86	0.85	0.846547
HCG18	2.67E-05	-0.49719	0.136	0.195	0.848034
YWHAH	2.68E-05	-0.401618	0.166	0.232	0.854064
C17orf49	2.72E-05	0.446474	0.397	0.357	0.866376
SOAT1	2.73E-05	-0.444947	0.078	0.124	0.867813
JTB	2.75E-05	0.302433	0.575	0.568	0.875698
GPR55	2.78E-05	2.46429	0.032	0.008	0.884007
PSMC3	2.78E-05	0.543551	0.317	0.279	0.885414
IRF2BP1	2.78E-05	-1.10415	0.017	0.039	0.885772
ATP1B3	2.79E-05	0.397317	0.367	0.32	0.887539
SPART	2.80E-05	-0.368798	0.053	0.092	0.89074
CATSPER2	2.81E-05	-1.58828	0.006	0.021	0.894412
NT5E	2.81E-05	-2.44744	0.005	0.019	0.894814
KLF10	2.86E-05	-0.530889	0.083	0.129	0.908642
LRRC8C-DT	2.89E-05	-0.891353	0.017	0.039	0.919304
MYC	2.90E-05	-0.294905	0.02	0.044	0.923457
PSMB4	2.91E-05	0.454615	0.354	0.313	0.925714
CPT1A	2.91E-05	0.60222	0.244	0.197	0.926772
EXOC6B	2.93E-05	-0.84116	0.013	0.034	0.933415
EPM2AIP1	2.95E-05	-0.552146	0.086	0.133	0.937156
CAMK4	2.95E-05	-0.45095	0.123	0.179	0.937996
ACTR1A	3.00E-05	0.747178	0.15	0.102	0.954705
PCSK1N	3.04E-05	-0.927115	0.009	0.027	0.965529
ITGB7	3.04E-05	0.441664	0.332	0.282	0.966941
ORMDL3	3.10E-05	0.586139	0.237	0.188	0.985387
BTLA	3.14E-05	-1.25236	0.014	0.035	1
SPN	3.20E-05	0.367211	0.439	0.404	1
AC008731.1	3.22E-05	-1.17514	0.007	0.023	1
CD99L2	3.28E-05	-0.748255	0.02	0.044	1
EBAG9	3.30E-05	-0.49587	0.086	0.133	1
ITGAD	3.31E-05	1.58062	0.041	0.014	1
ANK3	3.35E-05	-0.813008	0.021	0.046	1
CETN2	3.39E-05	-0.489165	0.058	0.097	1
PTPN12	3.46E-05	0.667258	0.201	0.152	1
RGPD5	3.48E-05	-1.40764	0.01	0.028	1
KIF5B	3.53E-05	0.370281	0.398	0.357	1
PDE4D	3.53E-05	0.505073	0.197	0.145	1
DISC1	3.55E-05	-1.52017	0.006	0.021	1
MRPS30	3.56E-05	0.670528	0.188	0.139	1
DRAP1	3.57E-05	0.261826	0.634	0.634	1
GET4	3.60E-05	1.60561	0.061	0.029	1
ZFAND6	3.66E-05	0.457699	0.313	0.265	1
ICA1L	3.66E-05	-0.923124	0.021	0.046	1
AHNAK	3.67E-05	-0.302787	0.595	0.676	1
WDR86-AS1	3.68E-05	-1.5492	0.012	0.031	1
TFDP2	3.72E-05	0.673172	0.24	0.194	1
C20orf27	3.72E-05	-0.486158	0.057	0.096	1
CXCR1	3.80E-05	3.46619	0.022	0.003	1
PLEKHO2	3.86E-05	1.04687	0.078	0.042	1
PPIL3	3.94E-05	-0.42493	0.062	0.103	1
TSC22D3	3.96E-05	-0.180607	0.622	0.704	1
MBOAT1	3.98E-05	-1.25092	0.009	0.026	1
CCDC125	4.02E-05	-1.07667	0.024	0.05	1
NCR3	4.03E-05	-0.252849	0.157	0.22	1
ANKRD26	4.03E-05	-0.740078	0.032	0.062	1
NEDD8	4.15E-05	0.245829	0.634	0.614	1
ARHGAP10	4.17E-05	0.822119	0.141	0.095	1
BCCIP	4.19E-05	-0.302064	0.137	0.198	1
CERS2	4.23E-05	-0.319675	0.087	0.136	1
NDUFAF2	4.24E-05	-0.432186	0.133	0.19	1
DHRS7	4.29E-05	0.383783	0.509	0.491	1
NAA10	4.29E-05	0.53454	0.278	0.235	1
SCOC-AS1	4.31E-05	-2.15974	0.002	0.013	1
SLC25A39	4.33E-05	-0.325699	0.129	0.187	1
GPR68	4.35E-05	-0.604246	0.041	0.074	1
C2orf88	4.35E-05	-1.61412	0.002	0.013	1
AL049828.1	4.37E-05	-1.95612	0.002	0.013	1
RAB29	4.37E-05	0.459765	0.319	0.274	1
CRYBG3	4.38E-05	-1.79477	0.002	0.013	1
VAMP2	4.38E-05	0.298852	0.637	0.616	1
AC096921.2	4.39E-05	-1.45593	0.002	0.013	1
AGFG2	4.44E-05	-0.796707	0.028	0.056	1
DEK	4.44E-05	0.224435	0.628	0.613	1
HIST1H2BK	4.44E-05	1.2998	0.051	0.021	1
CEACAM1	4.44E-05	-1.76344	0.002	0.013	1
MAP1LC3B	4.45E-05	0.373837	0.486	0.458	1
SNX6	4.56E-05	0.370149	0.471	0.448	1
SGSM3	4.56E-05	-0.555331	0.069	0.11	1
RBM47	4.57E-05	-2.48804	0.004	0.017	1
LIPT2	4.65E-05	-2.27568	0.004	0.017	1
SRPK2	4.66E-05	0.480492	0.295	0.251	1
MSL1	4.68E-05	-0.407488	0.113	0.166	1
SNX9	4.69E-05	-0.797226	0.018	0.041	1
SNF8	4.77E-05	0.433492	0.321	0.279	1
GADD45A	4.78E-05	-0.596342	0.096	0.143	1
NDUFB3	4.81E-05	-0.330452	0.26	0.348	1
NPHP3	4.83E-05	-0.676959	0.045	0.079	1
F8A3	4.87E-05	2.47758	0.025	0.005	1
DKK3	4.87E-05	-1.52829	0.004	0.017	1
TRAPPC4	4.89E-05	0.491967	0.281	0.237	1
NMT2	4.89E-05	-0.382332	0.113	0.167	1
FUT7	4.91E-05	-1.85516	0.007	0.021	1
EVL	4.98E-05	0.218051	0.71	0.687	1
FHIT	5.03E-05	-1.70862	0.011	0.03	1
ZNHIT1	5.12E-05	0.310731	0.453	0.421	1
LINC01550	5.13E-05	-0.568876	0.052	0.088	1
LAIR1	5.15E-05	-0.463292	0.074	0.118	1
NFE2	5.18E-05	-2.6013	0.002	0.011	1
PARP8	5.18E-05	-0.274742	0.303	0.393	1
CNFN	5.24E-05	2.96526	0.026	0.006	1
ARHGDIA	5.28E-05	0.371451	0.507	0.484	1
AC104825.1	5.33E-05	-3.81077	0.001	0.01	1
AC009060.1	5.37E-05	-1.26793	0.009	0.025	1
NR4A3	5.37E-05	-0.962824	0.031	0.059	1
CCDC106	5.40E-05	-2.19685	0.001	0.01	1
AXIN1	5.43E-05	0.818877	0.135	0.093	1
SNCA	5.44E-05	-2.71088	0.001	0.01	1
CENPW	5.49E-05	-0.886625	0.017	0.038	1
KLF6	5.50E-05	-0.363918	0.587	0.667	1
RAN	5.50E-05	0.204802	0.623	0.621	1
HDDC2	5.52E-05	0.489195	0.315	0.27	1
APBB1IP	5.72E-05	0.291432	0.491	0.461	1
NPRL3	5.73E-05	0.907611	0.114	0.072	1
NECAP2	5.74E-05	-0.301222	0.149	0.21	1
TRDV1	5.78E-05	-2.40659	0.004	0.016	1
VPS13B-DT	5.82E-05	-0.897222	0.009	0.025	1
HMGN2	5.84E-05	0.168696	0.677	0.656	1
STAT1	5.84E-05	0.335374	0.462	0.427	1
TRAT1	5.85E-05	-0.255447	0.142	0.202	1
AC092053.3	5.87E-05	-2.25219	0.004	0.016	1
SUPV3L1	5.88E-05	-0.617807	0.066	0.106	1
FTX	5.93E-05	-0.376686	0.162	0.223	1
RAB11FIP5	5.95E-05	1.75946	0.039	0.014	1
RORB	5.99E-05	2.28751	0.021	0.003	1
CHMP2A	6.03E-05	0.33003	0.446	0.421	1
GABBR1	6.05E-05	-1.57009	0.004	0.016	1
RHOC	6.07E-05	0.499567	0.323	0.28	1
XRCC5	6.11E-05	0.223948	0.6	0.585	1
CARD19	6.15E-05	-0.524669	0.096	0.143	1
ALDH9A1	6.19E-05	0.702986	0.188	0.142	1
USF2	6.29E-05	-0.301376	0.181	0.249	1
ABCA5	6.41E-05	-0.617264	0.035	0.064	1
DOCK9	6.42E-05	-0.947137	0.026	0.051	1
FBXO4	6.44E-05	-0.714125	0.02	0.043	1
CAMLG	6.67E-05	0.428872	0.371	0.335	1
TNFRSF25	6.70E-05	-0.361899	0.052	0.088	1
VCAM1	6.70E-05	1.5983	0.043	0.017	1
SGSH	6.70E-05	-1.29667	0.015	0.035	1
FBXO6	6.73E-05	0.800594	0.155	0.112	1
ACAA2	6.74E-05	0.501778	0.302	0.26	1
UBA1	6.84E-05	-0.41395	0.116	0.169	1
AL157938.3	6.84E-05	-0.924869	0.032	0.06	1
AL442003.1	6.84E-05	-1.06894	0.014	0.034	1
DSEL	6.90E-05	-1.34887	0.006	0.021	1
COPS9	6.96E-05	0.241085	0.594	0.571	1
SKA2	7.04E-05	0.652007	0.207	0.161	1
EIF2D	7.19E-05	-0.460765	0.045	0.079	1
RWDD3	7.20E-05	-0.399953	0.102	0.151	1
SDSL	7.21E-05	5.32367	0.015	0	1
SEPTIN8	7.24E-05	-1.13829	0.007	0.022	1
DOCK7	7.31E-05	-1.14723	0.011	0.029	1
IKZF1	7.39E-05	0.2316	0.588	0.561	1
CPEB4	7.48E-05	-0.57083	0.06	0.097	1
G0S2	7.50E-05	-1.90231	0.005	0.018	1
FBXL4	7.53E-05	-0.780329	0.027	0.053	1
BCL6	7.55E-05	-0.821029	0.023	0.047	1
AL021707.7	7.62E-05	-2.12943	0.005	0.018	1
BCL2A1	7.65E-05	-0.580247	0.114	0.165	1
MFSD5	7.69E-05	1.35101	0.069	0.036	1
YIPF4	7.72E-05	-0.437301	0.126	0.18	1
SFXN1	7.73E-05	-0.241547	0.129	0.186	1
FAM162A	7.76E-05	-0.218388	0.169	0.235	1
PTER	7.81E-05	1.29765	0.063	0.032	1
NXPE3	8.01E-05	-0.443295	0.071	0.113	1
LINC00963	8.05E-05	-0.561056	0.043	0.075	1
TSPAN2	8.08E-05	0.776806	0.12	0.078	1
SBK1	8.09E-05	0.866409	0.134	0.093	1
TMEM116	8.26E-05	-0.671835	0.039	0.069	1
CYB5B	8.36E-05	0.639922	0.171	0.126	1
YTHDC1	8.57E-05	0.407886	0.378	0.341	1
TAPBP	8.71E-05	0.212458	0.655	0.647	1
PIEZO1	8.91E-05	-0.546098	0.061	0.099	1
FOXO1	8.94E-05	-0.49575	0.066	0.105	1
AC004817.3	8.98E-05	-1.85143	0.007	0.021	1
RTKN2	9.00E-05	-2.41008	0.003	0.014	1
PRDM8	9.17E-05	-1.46685	0.011	0.028	1
BAZ1A	9.18E-05	0.290438	0.365	0.318	1
AC008735.2	9.18E-05	-1.42245	0.007	0.021	1
MAP2K6	9.23E-05	-0.661454	0.042	0.073	1
VAV3	9.28E-05	-0.642708	0.074	0.114	1
PASK	9.28E-05	-0.586621	0.027	0.053	1
PALLD	9.35E-05	2.09716	0.028	0.007	1
LBR	9.40E-05	0.400179	0.368	0.331	1
ROCK1	9.43E-05	0.423971	0.418	0.393	1
CDR2	9.53E-05	-0.781147	0.047	0.079	1
PRPF8	9.54E-05	-0.239795	0.242	0.318	1
USB1	9.58E-05	0.779093	0.155	0.112	1
BAX	9.60E-05	0.311323	0.472	0.454	1
RORA	9.62E-05	-0.304299	0.382	0.472	1
UBE2F	9.66E-05	0.4975	0.237	0.19	1
GHITM	9.69E-05	0.363655	0.423	0.398	1
TFPT	9.71E-05	0.543579	0.169	0.122	1
SAMD8	9.74E-05	-0.662014	0.039	0.069	1
FAM118A	9.77E-05	0.677936	0.181	0.137	1
Z93241.1	9.83E-05	-1.12728	0.035	0.063	1
C5orf56	9.99E-05	0.446047	0.351	0.312	1
HERC5	0.00010006	-0.555028	0.089	0.133	1
SIRT7	0.000100091	0.579538	0.271	0.232	1
PIGQ	0.000100142	-1.11958	0.017	0.037	1
SLC1A7	0.000100906	2.46993	0.023	0.005	1
UAP1	0.00010158	0.762195	0.125	0.083	1
LINC01215	0.00010164	-0.834588	0.024	0.048	1
VDAC2	0.000102369	0.44352	0.395	0.372	1
ANKRD28	0.000103161	-0.533037	0.047	0.08	1
ARHGEF3	0.000103629	0.529222	0.259	0.212	1
ASXL2	0.000105546	-0.516308	0.1	0.148	1
PROK2	0.000107006	1.27388	0.053	0.024	1
LTB4R	0.000107177	-0.758432	0.036	0.064	1
PRORP	0.000107926	-0.497404	0.092	0.137	1
KIAA2013	0.000108794	-0.340843	0.106	0.156	1
STAT3	0.000108861	-0.312446	0.374	0.46	1
AC239799.2	0.000109365	-1.13573	0.023	0.047	1
KIF5C	0.000109826	-2.20329	0.003	0.013	1
RASSF5	0.00011022	0.405963	0.359	0.319	1
HNRNPU	0.000110553	-0.214495	0.6	0.685	1
SKAP2	0.000110632	-0.374623	0.127	0.181	1
GCNT4	0.000111038	-1.8619	0.003	0.013	1
AC016831.5	0.000111911	-0.732269	0.063	0.101	1
GTF2A2	0.00011221	0.388676	0.369	0.335	1
APBB1	0.000112868	-0.483046	0.042	0.073	1
FOXN3	0.000114495	-0.264165	0.253	0.33	1
CD302	0.00011572	-1.40661	0.011	0.029	1
HNRNPDL	0.00011678	0.16547	0.761	0.748	1
LILRB1	0.00011752	1.18802	0.074	0.041	1
ALDOA	0.000119164	0.960361	0.194	0.15	1
FAM241A	0.000119433	-1.20606	0.009	0.024	1
TTBK2	0.000120155	-0.550096	0.032	0.06	1
GOLGA8B	0.000120172	-0.329773	0.079	0.121	1
DR1	0.000120715	0.465782	0.267	0.222	1
WIPF1	0.000120828	0.235947	0.594	0.58	1
YBEY	0.000121371	0.995977	0.107	0.069	1
OPHN1	0.000121545	2.92945	0.018	0.002	1
UQCRFS1	0.000122484	0.332766	0.426	0.392	1
ZNF83	0.000122685	-0.282563	0.074	0.117	1
CD2BP2	0.000123542	0.657289	0.236	0.197	1
CROCC	0.00012376	-0.704682	0.02	0.043	1
TIAM1	0.000124515	-1.34433	0.01	0.027	1
ANXA2R	0.000125375	-0.221651	0.188	0.258	1
ARHGEF5	0.000125961	-1.43489	0.007	0.021	1
TRAPPC10	0.000128013	0.388199	0.324	0.283	1
DVL1	0.000128277	-1.27798	0.01	0.027	1
SSBP4	0.000129053	0.348133	0.391	0.351	1
KIF16B	0.00012909	-0.764431	0.009	0.024	1
ATG12	0.000129671	0.363689	0.381	0.354	1
SLC15A3	0.000131098	-2.44148	0.002	0.012	1
TNRC6B	0.000132092	-0.202542	0.347	0.435	1
EIF4A1	0.000132594	0.19256	0.747	0.737	1
FECH	0.000133136	-0.606815	0.025	0.05	1
TSPAN15	0.00013315	-1.72052	0.002	0.012	1
FXYD7	0.000133514	-0.945881	0.01	0.027	1
SSR4	0.000134225	0.152311	0.825	0.793	1
IL18RAP	0.00013559	-0.49544	0.016	0.036	1
DUT	0.00013567	-0.23578	0.274	0.352	1
EIF3F	0.000136472	0.211815	0.676	0.641	1
PPT1	0.000138547	-0.378142	0.1	0.147	1
ZFAND2A	0.000140222	0.709488	0.19	0.147	1
FDFT1	0.000140761	0.566565	0.188	0.144	1
AL158071.4	0.000140977	1.06407	0.063	0.033	1
AL158071.3	0.000141241	1.31589	0.061	0.032	1
ATP2B1	0.000141867	-0.245223	0.139	0.196	1
AIG1	0.000142816	-0.632695	0.023	0.046	1
TCEA2	0.000142846	-0.554688	0.042	0.073	1
PDE7A	0.000142858	-0.514484	0.121	0.171	1
LSM3	0.000142863	0.337211	0.394	0.36	1
HRH2	0.000143311	-2.10739	0.005	0.018	1
MRFAP1	0.000143758	0.34137	0.351	0.305	1
AL592295.5	0.000144478	1.40005	0.059	0.03	1
PPIL4	0.000145304	-0.533882	0.091	0.136	1
YY1AP1	0.000145401	0.760685	0.118	0.079	1
NFE2L2	0.000146099	-0.386159	0.186	0.248	1
VASP	0.000148774	0.3837	0.396	0.371	1
B4GALT1	0.000148887	-0.314282	0.17	0.231	1
LTB4R2	0.000149106	-2.61325	0.002	0.011	1
KDM5B	0.000149148	-0.403657	0.082	0.124	1
MAP7D3	0.000149992	-0.526056	0.063	0.1	1
CR1	0.000150078	-2.74943	0.002	0.011	1
VIPR1	0.000150241	-2.52087	0.002	0.011	1
GLS	0.000150354	-0.261101	0.286	0.365	1
ATG7	0.000151028	-0.566893	0.034	0.062	1
CDC37L1-DT	0.00015107	-0.871833	0.015	0.034	1
MORC2	0.000151687	-0.778628	0.037	0.066	1
RHPN1	0.000152041	-2.49515	0.002	0.011	1
SETD7	0.000153029	-1.52265	0.005	0.018	1
CBX7	0.000153392	-0.556144	0.065	0.102	1
ATP2B1-AS1	0.000153604	-0.691774	0.063	0.1	1
CXCL16	0.000154195	-2.04979	0.002	0.011	1
AP1S2	0.000154313	-0.387693	0.142	0.196	1
CLDN7	0.000154529	-1.91441	0.002	0.011	1
GBP7	0.000155198	-1.50756	0.002	0.011	1
BBS2	0.000159769	-1.12414	0.018	0.039	1
ALKBH2	0.000159914	-0.734295	0.018	0.038	1
MZT2B	0.000160169	0.188916	0.706	0.693	1
TLE4	0.000160498	-0.403863	0.248	0.319	1
CFP	0.000160873	-1.78966	0.007	0.021	1
GPR157	0.000161116	-1.75456	0.004	0.015	1
HMOX1	0.000161664	1.08789	0.021	0.004	1
NDUFA11	0.000162358	0.257461	0.582	0.568	1
TPRG1	0.000163006	-0.589087	0.043	0.074	1
MLXIP	0.000163085	-0.425162	0.061	0.098	1
IQGAP1	0.000163614	0.247745	0.584	0.563	1
OVCH1-AS1	0.00016375	-1.2161	0.006	0.02	1
NDFIP1	0.000166661	-0.308524	0.268	0.343	1
MYO1D	0.000167149	-1.35717	0.006	0.02	1
LAG3	0.000168289	0.63297	0.285	0.245	1
NFKBID	0.000168363	-0.801734	0.032	0.059	1
SESN3	0.000168652	-0.637578	0.037	0.066	1
TRBV29-1	0.000170205	-2.71284	0.002	0.01	1
LRRN3	0.000170399	-2.91247	0.002	0.01	1
PPP1R13B	0.000172202	-1.41226	0.01	0.026	1
FURIN	0.000172545	0.691392	0.086	0.051	1
NDUFS5	0.000173376	-0.162154	0.536	0.63	1
SHTN1	0.000173732	-2.45038	0.002	0.01	1
MTRNR2L3	0.000174923	-1.82028	0.002	0.01	1
DBNL	0.000176866	0.446507	0.277	0.236	1
RPL36AL	0.000177886	-0.100703	0.96	0.953	1
PEX6	0.000180335	-1.1134	0.017	0.036	1
MED31	0.000181688	0.907221	0.134	0.094	1
SULT1A1	0.000182879	-1.02081	0.017	0.036	1
SLBP	0.000185337	0.974582	0.246	0.21	1
HK1	0.000186502	-0.33988	0.101	0.147	1
EAPP	0.000189938	0.366553	0.383	0.35	1
SORL1	0.000190148	-0.170672	0.218	0.294	1
ATL1	0.000190225	1.84992	0.033	0.011	1
AATF	0.000192517	0.484866	0.279	0.243	1
PDE8A	0.000194397	-1.20827	0.009	0.024	1
ARL2	0.000194529	-0.284924	0.133	0.188	1
TRIO	0.000195428	1.71092	0.037	0.014	1
AC136475.3	0.000195447	-1.33773	0.012	0.03	1
CD84	0.000196906	-0.348756	0.177	0.237	1
KAT2B	0.000197641	-0.348204	0.074	0.114	1
ERN1	0.000198527	-0.112861	0.133	0.188	1
IGF1R	0.000199602	-1.51471	0.005	0.017	1
PFKP	0.00020052	0.651784	0.194	0.153	1
RBX1	0.000201097	0.24624	0.533	0.517	1
RRAGD	0.000201264	-2.33161	0.003	0.014	1
PLXDC2	0.000201811	-2.78182	0.003	0.014	1
SLAMF8	0.000202638	-1.24207	0.008	0.022	1
SLC7A6	0.000205863	-0.563193	0.036	0.064	1
SH3GLB1	0.000205944	0.361363	0.368	0.324	1
SCMH1	0.000206693	-1.35288	0.008	0.022	1
TEC	0.000207166	-1.95009	0.003	0.014	1
FHL1	0.000207697	-1.51541	0.006	0.019	1
PARP14	0.000209434	0.411584	0.304	0.264	1
GPR160	0.000209556	-1.63031	0.006	0.019	1
GYPB	0.00020961	-1.46324	0.003	0.014	1
RFESD	0.000209992	-1.02813	0.008	0.022	1
KLF4	0.000213122	-1.93515	0.007	0.021	1
USP36	0.000213329	-0.401902	0.141	0.193	1
PDIA6	0.000213702	0.364232	0.426	0.405	1
CENPB	0.000214145	-0.455016	0.079	0.121	1
JCHAIN	0.000216632	-0.163633	0.164	0.226	1
LINC00649	0.000216738	-0.617069	0.068	0.105	1
GNL1	0.000216962	-0.379159	0.124	0.174	1
AKAP13	0.00021784	0.220995	0.659	0.644	1
PLEKHA2	0.000218743	0.459606	0.298	0.259	1
NXPH4	0.000221325	3.32198	0.02	0.004	1
HES4	0.000221514	2.88343	0.029	0.009	1
MTDH	0.000222499	0.218159	0.577	0.55	1
ZFP36L1	0.000222869	-0.22108	0.311	0.391	1
BAZ2B	0.000224823	-0.420971	0.081	0.122	1
KSR1	0.000225672	-1.05541	0.016	0.035	1
SON	0.000226093	0.114509	0.839	0.82	1
SNRNP35	0.000226586	0.615938	0.171	0.13	1
SAV1	0.000226745	-0.960985	0.025	0.049	1
STRN3	0.000226866	-0.475291	0.033	0.06	1
AC092821.3	0.00022733	0.73457	0.205	0.165	1
TMEM160	0.000227851	0.272531	0.448	0.417	1
ARID5A	0.00022799	0.615939	0.241	0.197	1
CRTAP	0.000228047	-0.445844	0.062	0.098	1
BCAT2	0.000228583	-0.702886	0.019	0.039	1
DDA1	0.000228944	0.672919	0.203	0.163	1
RAB8A	0.000229106	0.384324	0.348	0.309	1
MLEC	0.000232145	0.560952	0.24	0.2	1
STARD10	0.000232841	-0.885823	0.013	0.031	1
PYROXD1	0.000234077	0.493777	0.168	0.125	1
MIB2	0.000235736	0.444783	0.227	0.183	1
SPRYD7	0.00023766	-0.550915	0.033	0.06	1
HNRNPH1	0.000238851	-0.221896	0.359	0.451	1
PIM3	0.000239147	-0.356653	0.113	0.16	1
FP565260.1	0.00024049	-0.830447	0.013	0.031	1
CARMIL1	0.000241248	-2.608	0.005	0.016	1
AC025171.2	0.000241396	-0.806952	0.033	0.059	1
ACP5	0.000245292	1.00466	0.096	0.061	1
STX17	0.000246065	-0.378462	0.098	0.143	1
IFI35	0.000247425	0.468176	0.282	0.241	1
GABARAP	0.00024874	0.216309	0.66	0.643	1
ATP5MC2	0.000249324	0.151005	0.806	0.782	1
ATP6V0E1	0.000250034	0.182651	0.705	0.708	1
CIDEB	0.000250899	-0.822415	0.02	0.041	1
AC008105.3	0.000250921	-0.323305	0.099	0.144	1
AC100861.1	0.000251188	-1.95106	0.005	0.016	1
ZBTB16	0.000251363	-0.773585	0.029	0.054	1
SLC11A1	0.000252328	-1.58336	0.015	0.033	1
TRAPPC6A	0.000256002	-0.311839	0.198	0.261	1
SRSF2	0.000257569	0.385909	0.528	0.511	1
TMEM170B	0.000259205	-1.79819	0.003	0.013	1
MYEF2	0.000259646	-1.04504	0.023	0.045	1
AC010978.1	0.000260557	-1.77831	0.005	0.016	1
MCF2L	0.000261135	-1.59509	0.003	0.013	1
ATP6V1F	0.000261278	0.285132	0.455	0.43	1
TNIK	0.000262231	0.659662	0.213	0.174	1
TNFRSF13C	0.000262896	-1.30888	0.005	0.016	1
HNRNPA0	0.000264324	-0.194707	0.383	0.471	1
CD226	0.000265107	-0.301521	0.125	0.175	1
MAP3K7CL	0.000265918	-1.17172	0.01	0.026	1
GIGYF1	0.000270115	-0.55821	0.05	0.082	1
AC016831.7	0.000271505	-0.838416	0.018	0.037	1
PTOV1	0.000275143	-0.292713	0.075	0.114	1
HIST1H2AG	0.0002758	0.335528	0.13	0.089	1
TNRC6C	0.000278866	-0.319087	0.121	0.173	1
SNX25	0.000278882	-1.1382	0.015	0.034	1
TUBB3	0.0002818	2.47283	0.018	0.003	1
DTD1	0.000283655	-0.290717	0.121	0.172	1
PGLYRP2	0.000283939	-1.30345	0.006	0.018	1
AUP1	0.000284913	0.514335	0.247	0.206	1
PHYH	0.000288326	-0.443868	0.045	0.075	1
FOXK1	0.000288804	-0.684323	0.048	0.079	1
SNUPN	0.000295236	-0.427125	0.063	0.098	1
CBFA2T2	0.000295405	-0.410453	0.064	0.1	1
AL365361.1	0.000296097	-0.587997	0.043	0.072	1
RBMS1	0.000296626	-0.269443	0.222	0.29	1
ELMSAN1	0.000296926	-0.375744	0.08	0.12	1
FCGRT	0.000299574	-0.339326	0.06	0.094	1
RASA3	0.000301111	0.51191	0.221	0.179	1
ASB16-AS1	0.000303035	-0.580014	0.03	0.055	1
TRGC1	0.000307734	0.456223	0.188	0.142	1
SELENOP	0.000309175	-3.16615	0.003	0.012	1
TRAV12-3	0.000309769	-3.2642	0.003	0.012	1
CIR1	0.00031647	0.401967	0.349	0.312	1
EPS8	0.000318519	-1.18165	0.016	0.035	1
GBP2	0.000319299	0.307784	0.406	0.371	1
STARD9	0.000319439	-0.958587	0.024	0.047	1
KIFC3	0.000319848	2.09272	0.021	0.005	1
LINC00861	0.000323092	0.393817	0.325	0.29	1
SCAMP4	0.000323247	0.985986	0.104	0.069	1
RAD50	0.000324308	-0.337696	0.137	0.188	1
AC104695.4	0.000324503	-1.12892	0.014	0.031	1
Z94721.3	0.000326846	-1.60496	0.003	0.012	1
AC025031.3	0.000328493	-1.24816	0.014	0.031	1
STK17A	0.00032911	0.216444	0.697	0.694	1
ARHGEF9	0.000329258	0.832519	0.121	0.084	1
FGD4	0.000330959	-1.80605	0.004	0.015	1
IGFBP6	0.000331508	-2.01345	0.004	0.015	1
PRKCB	0.000333537	0.397168	0.381	0.349	1
TSPOAP1	0.000333994	0.798139	0.065	0.036	1
SLC38A2	0.00033486	-0.491562	0.263	0.323	1
ANKS6	0.000336207	-1.47181	0.004	0.015	1
LILRB3	0.00033802	-1.47114	0.01	0.025	1
PPP1CB	0.000339971	-0.320872	0.222	0.288	1
NIP7	0.000340765	0.598175	0.161	0.121	1
SNX13	0.000343699	-0.482109	0.059	0.093	1
VDAC1	0.000345439	0.43438	0.337	0.308	1
TMEM120B	0.000347695	0.445739	0.224	0.182	1
LSM8	0.000348025	-0.255469	0.381	0.468	1
DZIP3	0.000350361	-0.481064	0.051	0.082	1
RARA	0.000352114	-0.131999	0.06	0.094	1
CYB561D2.1	0.000354135	-0.625946	0.02	0.04	1
TNFAIP8	0.000354726	-0.264025	0.407	0.487	1
AKT1	0.000357829	-0.36716	0.095	0.139	1
RBM3	0.000359888	0.259353	0.676	0.662	1
PAICS	0.000362238	-0.619799	0.035	0.062	1
CDA	0.000362551	-1.81209	0.006	0.019	1
SDR39U1	0.000370648	-0.495119	0.06	0.094	1
MXI1	0.000371305	-0.653229	0.051	0.082	1
ATP5IF1	0.000373418	0.182864	0.715	0.713	1
CYBC1	0.000374812	0.453067	0.256	0.217	1
EPC1	0.000374879	0.3557	0.489	0.485	1
BTF3L4	0.000376201	-0.277615	0.112	0.159	1
C4orf19	0.000379122	-1.45124	0.005	0.017	1
LTA	0.000381584	-0.51067	0.023	0.044	1
CASP4	0.000381645	0.273513	0.541	0.52	1
TPM3	0.000382312	0.171047	0.793	0.786	1
MTIF2	0.000385615	-0.377598	0.042	0.07	1
SELENOW	0.000385928	0.28874	0.525	0.517	1
PVT1	0.000385977	-0.44339	0.066	0.101	1
RAP1GAP2	0.000391597	0.848694	0.11	0.075	1
LINC02812	0.000392292	-2.11139	0.002	0.011	1
AC119673.2	0.000393072	-2.24289	0.002	0.011	1
AC009107.2	0.000393892	0.574383	0.167	0.128	1
KIR2DL3	0.000395369	1.16748	0.059	0.032	1
GRIP1	0.000395815	-2.1212	0.002	0.011	1
LRRC1	0.000395815	-1.87086	0.002	0.011	1
RB1	0.000397625	-0.415196	0.109	0.152	1
IL3RA	0.000397785	-1.68577	0.002	0.011	1
RAB15	0.00039818	-1.66296	0.002	0.011	1
TSC22D2	0.000399335	-0.42924	0.057	0.09	1
SLC43A1	0.000399944	-0.731177	0.015	0.033	1
AC073896.2	0.000402171	-0.534128	0.029	0.053	1
CYB561D2	0.000404771	0.454506	0.238	0.199	1
PTRHD1	0.000405066	0.531369	0.238	0.197	1
MAGOHB	0.000406457	-0.394452	0.108	0.154	1
TTN	0.000406465	0.526459	0.092	0.057	1
GNAO1	0.000411186	-0.895618	0.009	0.023	1
RPS6KA3	0.000415763	-0.363402	0.192	0.253	1
MRTFB	0.000416536	-0.693085	0.018	0.037	1
LTBR	0.000417023	-2.33882	0.004	0.014	1
CTSF	0.000417772	-1.21851	0.013	0.03	1
ZNF281	0.000418769	0.887949	0.11	0.075	1
MID1IP1	0.000419056	-0.444138	0.031	0.056	1
DENND6B	0.000419075	-1.05767	0.013	0.03	1
AC097376.3	0.000420847	-0.53008	0.054	0.086	1
HNRNPA1P48	0.000426324	-0.354748	0.078	0.118	1
UBAP1	0.00042662	0.993865	0.106	0.072	1
FKBP11	0.000429163	0.279434	0.46	0.427	1
CD5	0.000430353	0.715187	0.195	0.152	1
TAX1BP1	0.000433673	0.246707	0.501	0.47	1
ST7L	0.000433964	-0.711218	0.023	0.045	1
ATP6V1E2	0.000435656	-0.755934	0.025	0.047	1
MAP3K13	0.000437668	-0.404012	0.055	0.087	1
MYH10	0.00043946	-1.58481	0.004	0.014	1
PGK1	0.000443343	0.446291	0.503	0.49	1
CAPN12	0.000445741	-0.370594	0.071	0.107	1
SNX30	0.000446431	-1.25329	0.014	0.031	1
VIT	0.000446847	2.48947	0.02	0.005	1
AKNA	0.000452517	0.263217	0.441	0.417	1
ATG13	0.000452733	0.687402	0.142	0.103	1
SYF2	0.000453607	0.239684	0.544	0.524	1
LRRC8B	0.000454215	-1.08786	0.011	0.027	1
PDP1	0.000455807	-0.468526	0.043	0.072	1
FRMD4B	0.000456838	-0.561309	0.019	0.038	1
HNRNPA3	0.000457326	0.198948	0.692	0.691	1
COG5	0.000462836	0.548575	0.117	0.079	1
PLXNB2	0.000468933	-2.33696	0.002	0.01	1
PKN3	0.000470396	-2.2201	0.002	0.01	1
FAM160B1	0.000470563	0.604884	0.152	0.113	1
LEPR	0.000470884	-2.62911	0.002	0.01	1
CEBPZOS	0.000471066	0.54105	0.211	0.169	1
FLCN	0.000471797	-1.14754	0.017	0.036	1
EIF5	0.000471934	0.225161	0.522	0.499	1
ZNF644	0.000474935	0.492083	0.237	0.196	1
CCDC69	0.00047698	0.56482	0.277	0.243	1
AF305872.2	0.00048549	-0.689177	0.053	0.084	1
ZC4H2	0.000485699	-1.67825	0.005	0.016	1
DENND5A	0.000487567	-1.13461	0.005	0.016	1
RALGPS2	0.000492644	-1.08935	0.007	0.02	1
SSTR2	0.000493971	-1.70627	0.005	0.016	1
PI4K2A	0.000495329	0.909935	0.073	0.043	1
ZNF880	0.000495664	-0.601558	0.04	0.067	1
NPC2	0.000496015	-0.207932	0.151	0.207	1
CD55	0.000498632	-0.244724	0.127	0.177	1
CPVL	0.000505755	-1.62614	0.006	0.018	1
FLII	0.000506461	-0.243402	0.103	0.148	1
HDHD5	0.000508521	-0.526683	0.031	0.055	1
GATAD1	0.000510108	-0.363534	0.076	0.114	1
IP6K2	0.000511626	0.633344	0.155	0.116	1
TRIM59	0.000512721	0.518186	0.168	0.127	1
CCDC28B	0.000512786	0.755877	0.142	0.106	1
STIP1	0.000513454	0.621654	0.198	0.162	1
YARS	0.00051994	0.769262	0.208	0.171	1
CAMK1D	0.000520315	-0.361643	0.063	0.097	1
FAM89A	0.000521184	-1.00746	0.012	0.028	1
SMIM4	0.000527976	-0.257524	0.081	0.121	1
TRBV28	0.000532102	-0.345457	0.053	0.083	1
AC138150.1	0.000538378	-0.628854	0.021	0.041	1
GDE1	0.000539628	0.86398	0.124	0.089	1
CYSLTR1	0.000542315	-0.703435	0.015	0.032	1
REEP5	0.000547353	0.282186	0.453	0.43	1
KCNQ1	0.000557363	-1.29748	0.003	0.013	1
SPSB3	0.000561729	0.514649	0.279	0.248	1
TCF20	0.000562958	-0.425811	0.046	0.075	1
IRS2	0.000567953	-0.6335	0.029	0.052	1
NTNG2	0.000572366	1.10388	0.057	0.031	1
ECH1	0.000573892	0.403833	0.368	0.342	1
PHACTR2	0.000574627	-0.363248	0.147	0.198	1
PPP2R5A	0.000579859	0.60244	0.2	0.162	1
RRS1	0.000580247	-0.484109	0.052	0.083	1
ZNF276	0.000582605	0.464104	0.243	0.206	1
MAN2B2	0.000594713	0.806532	0.116	0.08	1
SMG6	0.000596017	-0.309985	0.1	0.142	1
SF3B6	0.000600892	0.272481	0.469	0.465	1
DPP3	0.000602131	1.23158	0.064	0.036	1
RARS	0.000624593	-0.42042	0.076	0.112	1
ESF1	0.000629313	-0.360822	0.113	0.157	1
CD96	0.000638803	-0.228922	0.322	0.404	1
ECHDC2	0.000639043	-0.455294	0.066	0.1	1
NEDD4	0.00063927	-1.2041	0.009	0.023	1
FBXW5	0.00063979	0.443294	0.305	0.271	1
ARL6IP4	0.000640613	0.208986	0.618	0.615	1
AC006033.2	0.000641697	1.13978	0.034	0.014	1
ALOX5	0.000650366	-1.54008	0.007	0.019	1
ZNF395	0.000650553	-0.923772	0.009	0.023	1
PITPNC1	0.000651251	-0.214106	0.212	0.278	1
AF131215.6	0.00065623	-0.752979	0.011	0.026	1
CR381653.1	0.000657264	-1.91809	0.005	0.015	1
ALYREF	0.000658171	-0.266006	0.088	0.129	1
RABGAP1L	0.000658932	0.434446	0.294	0.264	1
REPIN1	0.000663707	-0.530438	0.05	0.079	1
SDHAF2	0.000667014	0.474242	0.256	0.222	1
GOLGA8O	0.000667091	2.36794	0.02	0.005	1
PRKCD	0.000667861	-0.903618	0.018	0.036	1
FAM111A	0.000669799	0.444187	0.246	0.21	1
MED30	0.000678029	-0.202201	0.092	0.135	1
SEMA4F	0.000679439	-1.42108	0.006	0.017	1
ZNF561	0.000683251	-0.465906	0.029	0.052	1
ATG4D	0.000683345	0.802168	0.092	0.06	1
GINS1	0.000686021	-2.4208	0.003	0.012	1
TP53I11	0.000686748	-0.663998	0.038	0.064	1
SGK3	0.000687164	-0.403973	0.063	0.096	1
ALDOC	0.000689569	-0.871287	0.019	0.038	1
CDK1	0.000694606	-1.51151	0.008	0.021	1
KRTCAP3	0.000701432	-1.84812	0.003	0.012	1
KIAA0355	0.000705571	-0.393945	0.129	0.176	1
AL109840.2	0.000705631	3.28319	0.015	0.002	1
ZNF532	0.000707685	-1.99644	0.003	0.012	1
HOXB4	0.000707715	0.930044	0.083	0.053	1
NCR3LG1	0.000710201	-1.98704	0.003	0.012	1
LINC01505	0.000710925	3.13991	0.016	0.003	1
MCC	0.000711462	-1.73487	0.003	0.012	1
RASSF4	0.000718256	1.29374	0.052	0.027	1
SIRT3	0.000719521	-0.605541	0.017	0.036	1
CCT4	0.000721126	0.409212	0.341	0.312	1
RAB24	0.000721831	-1.05517	0.021	0.04	1
WDR77	0.000722527	-0.53801	0.023	0.044	1
MIR181A2HG	0.000723603	2.29251	0.015	0.002	1
RNF4	0.000724685	0.4378	0.207	0.166	1
ZFPM1	0.000726294	-0.344823	0.102	0.145	1
PLGRKT	0.000728149	-0.355291	0.11	0.155	1
PCM1	0.000731916	-0.211277	0.334	0.413	1
CNBP	0.000749257	0.233986	0.572	0.55	1
COX6C	0.00076312	0.140642	0.792	0.773	1
TCTEX1D2	0.000764319	0.785185	0.115	0.081	1
AP3M2	0.000775972	-0.47071	0.088	0.124	1
SNHG9	0.000777221	-0.224184	0.191	0.251	1
AL645728.1	0.000779935	-0.479733	0.025	0.046	1
ATAD1	0.000780426	-0.259782	0.11	0.155	1
WDR54	0.000782709	-0.311049	0.112	0.155	1
AL445524.1	0.000785834	-0.76377	0.012	0.028	1
ADSS	0.000790143	-0.249068	0.186	0.245	1
RNF41	0.000792445	-0.480146	0.051	0.08	1
AC008764.7	0.000794716	-0.835755	0.016	0.034	1
FAM27C	0.000796261	1.4773	0.028	0.01	1
GNAL	0.000797689	3.61725	0.012	0.001	1
ANKRD37	0.00080052	-0.451728	0.036	0.061	1
FAM133B	0.000801551	-0.213172	0.385	0.457	1
UFSP2	0.000803857	-0.20074	0.091	0.132	1
ZRANB1	0.000806093	-0.515852	0.05	0.079	1
TUBE1	0.000806368	-0.673733	0.02	0.039	1
SRRT	0.00081111	0.821995	0.216	0.178	1
C19orf54	0.000813092	-1.25971	0.007	0.02	1
ATP5PB	0.000813706	0.281307	0.448	0.438	1
BNIP1	0.000814432	1.0875	0.079	0.05	1
ANAPC10	0.000817188	-0.552787	0.076	0.111	1
SMC1A	0.000817371	-0.310342	0.139	0.189	1
ZNF652	0.000818656	-0.293444	0.14	0.19	1
EXOC7	0.000820126	-0.370067	0.106	0.148	1
RLN2	0.000820379	-1.08834	0.007	0.02	1
ANP32E	0.000822363	-0.263458	0.25	0.32	1
ZNF33A	0.000823479	-0.303436	0.118	0.164	1
GLRX2	0.000826081	0.931441	0.084	0.054	1
SAMD9	0.000826646	0.364555	0.356	0.328	1
OLA1	0.000829324	0.520553	0.229	0.193	1
MARCKS	0.000830626	-0.713155	0.009	0.022	1
ALG10B	0.000831839	-1.28474	0.009	0.022	1
AC119396.1	0.000833769	-0.890579	0.013	0.029	1
RIC8B	0.00083657	-0.723217	0.022	0.041	1
DCPS	0.000838223	0.477964	0.15	0.112	1
NFATC2	0.00084166	0.431261	0.25	0.209	1
IER5	0.000847702	-0.399366	0.163	0.215	1
IKZF4	0.000848274	-1.62	0.004	0.014	1
TLE5	0.000854418	0.146087	0.783	0.758	1
IRF7	0.000855097	-0.116164	0.12	0.167	1
CP	0.000865206	-1.46912	0.004	0.014	1
AC093157.1	0.00086689	-0.787253	0.021	0.04	1
TGFBI	0.000867026	-1.45122	0.006	0.018	1
AC027449.1	0.000870003	-1.36842	0.004	0.014	1
UMAD1	0.000871798	-0.644766	0.047	0.075	1
ARFIP2	0.00087443	-0.193869	0.062	0.095	1
MRPS12	0.000875388	0.436004	0.283	0.255	1
AL162231.1	0.000875552	-2.81204	0.003	0.011	1
LCP2	0.000876994	0.386986	0.351	0.322	1
LINC01137	0.000877979	-0.890778	0.017	0.035	1
TNFRSF12A	0.000882773	-2.36639	0.009	0.022	1
ERMAP	0.000882976	-1.04058	0.006	0.018	1
ARF1	0.000885832	0.379322	0.542	0.547	1
FERMT3	0.000888913	-0.27999	0.241	0.307	1
BNIP3	0.00089067	-0.415863	0.078	0.113	1
CYP1B1	0.000890918	-2.53781	0.003	0.011	1
PSMC2	0.000892879	0.542443	0.198	0.163	1
LSM10	0.000896353	0.360869	0.286	0.252	1
DLGAP4	0.000898142	-0.397682	0.056	0.086	1
AL121839.2	0.000899795	-0.562301	0.043	0.07	1
SEPTIN6	0.000899841	-0.185743	0.405	0.486	1
BTG1	0.000902818	-0.121776	0.95	0.96	1
MALINC1	0.000903226	-2.18389	0.003	0.011	1
LAPTM4B	0.000903226	-1.73528	0.003	0.011	1
MMP24OS	0.000908906	0.475101	0.234	0.196	1
ZSWIM7	0.000909221	-0.247956	0.113	0.158	1
MAP3K20	0.000909477	-0.581987	0.023	0.043	1
CD70	0.000909989	-0.78837	0.034	0.057	1
MEGF8	0.000913185	-1.66249	0.003	0.011	1
EVA1B	0.000919826	-0.431283	0.037	0.062	1
TPRN	0.000925255	-1.05582	0.014	0.03	1
LPCAT1	0.000925518	0.499768	0.186	0.148	1
BCDIN3D	0.000931148	-0.781811	0.018	0.036	1
AL022311.1	0.000934027	-0.802855	0.03	0.052	1
RAMAC	0.000935758	0.784186	0.113	0.08	1
EXTL3	0.000936261	1.56744	0.045	0.022	1
DENND4A	0.000937539	-0.375616	0.101	0.141	1
BSG	0.000939742	0.309536	0.372	0.34	1
GSE1	0.00094043	-0.237222	0.09	0.13	1
PGAP1	0.000945048	-1.11665	0.012	0.027	1
ARFIP1	0.000950045	-0.337995	0.052	0.082	1
AGMAT	0.0009505	-0.73915	0.015	0.031	1
PRR3	0.000960217	-0.505867	0.024	0.044	1
ZFAND4	0.000974343	1.25575	0.048	0.025	1
PCLAF	0.000975265	-0.739266	0.019	0.037	1
ZCCHC3	0.00098185	-0.619576	0.057	0.088	1
ARHGEF28	0.000985432	3.15663	0.012	0.001	1
TMEM25	0.000987269	-0.965196	0.008	0.021	1
UFL1	0.000988215	-0.2734	0.126	0.172	1
GPR137B	0.000989104	0.98284	0.055	0.03	1
SERTAD1	0.000991056	0.373126	0.226	0.182	1
HEIH	0.000992539	-0.277651	0.071	0.107	1
KLC2	0.000996244	-0.866471	0.02	0.039	1
EMC3	0.000996668	0.462937	0.268	0.232	1
PLOD3	0.00100373	-0.593549	0.026	0.048	1
ENSA	0.00100445	0.29815	0.423	0.393	1
CHCHD1	0.0010096	0.511123	0.249	0.221	1
LIM2	0.00102373	2.77318	0.017	0.004	1
JAKMIP2	0.00102417	0.572252	0.163	0.126	1
PDE3B	0.00102794	-0.218271	0.109	0.152	1
BTN3A1	0.00103365	0.375078	0.276	0.238	1
OST4	0.00103505	-0.132405	0.799	0.824	1
HNRNPM	0.0010365	0.227508	0.566	0.557	1
COX6A1	0.00104101	0.160321	0.68	0.671	1
RGS19	0.00104949	-0.285378	0.24	0.304	1
CYFIP1	0.00105282	-1.46178	0.007	0.019	1
MMP25	0.00105891	-1.39259	0.007	0.019	1
DNAJC1	0.00105919	0.398735	0.344	0.314	1
MORC2-AS1	0.00106323	-0.936881	0.023	0.042	1
AL121933.2	0.00106449	-0.543511	0.038	0.063	1
ISOC2	0.00106817	1.04186	0.083	0.054	1
NDUFA2	0.0010686	0.224991	0.476	0.459	1
HIST1H2BE	0.00107097	-0.876156	0.024	0.044	1
TRAV14DV4	0.00107957	-2.17878	0.004	0.013	1
CEP19	0.00108219	-0.697186	0.016	0.033	1
SYNJ2BP	0.00108298	-0.216584	0.066	0.099	1
CD99	0.00108673	0.132298	0.81	0.782	1
MOK	0.001087	-2.10687	0.004	0.013	1
PER1	0.0010879	-0.401117	0.078	0.113	1
DGCR8	0.00109107	-0.546264	0.049	0.077	1
ABRACL	0.00109464	0.310976	0.412	0.388	1
BAG1	0.00109568	0.490565	0.27	0.244	1
DNAJB2	0.00109696	-0.344103	0.056	0.086	1
SERPINB9P1	0.00109979	-1.76026	0.004	0.013	1
FUS	0.00110174	0.16116	0.669	0.669	1
DAB2	0.00111545	1.99686	0.032	0.013	1
EIF6	0.00111629	0.446111	0.315	0.291	1
EVI2B	0.00112262	0.221297	0.501	0.483	1
AC002553.1	0.00112398	-1.69099	0.004	0.013	1
AL355499.1	0.00113213	-2.37487	0.002	0.01	1
TRIB1	0.00113882	-1.63654	0.011	0.025	1
CCZ1B	0.00113895	-0.297486	0.034	0.058	1
NDUFA4	0.00114003	0.123754	0.756	0.749	1
C22orf34	0.00114113	1.93028	0.03	0.012	1
OSBPL5	0.00114427	1.20222	0.06	0.035	1
DYNC2H1	0.00114702	-1.30641	0.006	0.017	1
RASGRF2	0.00114726	-1.92149	0.005	0.015	1
AC108925.1	0.00114832	-1.58864	0.002	0.01	1
RAB1B	0.00114896	0.429405	0.234	0.199	1
TGFBR3L	0.00115377	-1.63917	0.002	0.01	1
CES2	0.00116153	-0.479118	0.034	0.058	1
B3GALNT1	0.00116363	-1.3922	0.002	0.01	1
NUDCD2	0.00116451	-0.276801	0.137	0.186	1
ENPP5	0.00116463	1.81179	0.034	0.015	1
RRAS	0.00116809	-0.431493	0.037	0.062	1
AURKAIP1	0.00117053	0.28224	0.439	0.436	1
MTFR1	0.00117263	-0.695373	0.013	0.028	1
SPECC1L	0.00117487	-0.484223	0.072	0.106	1
UHMK1	0.00118081	0.491165	0.282	0.253	1
MXD1	0.00118526	-0.433826	0.062	0.093	1
UBE2M	0.00118554	-0.180711	0.214	0.281	1
PLCL2	0.00118664	-0.374975	0.136	0.182	1
AC046134.2	0.0011901	-1.24406	0.005	0.015	1
CMTM8	0.00119097	-1.04297	0.005	0.015	1
TSPYL1	0.00119454	-0.193865	0.15	0.202	1
PLCG1-AS1	0.00120324	-1.58932	0.005	0.015	1
RNF24	0.00120483	-1.20829	0.021	0.039	1
SECISBP2	0.00120613	-0.293455	0.144	0.192	1
ANKRD35	0.00120715	1.80725	0.025	0.008	1
TIGD1	0.00120974	-0.783088	0.023	0.042	1
ZBTB18	0.0012103	-1.02626	0.005	0.015	1
MEF2A	0.00121229	-0.422415	0.088	0.124	1
ATF7IP2	0.00121331	-0.25121	0.135	0.182	1
NDUFB9	0.00121535	0.214855	0.447	0.425	1
TAPT1	0.00121811	-0.495221	0.034	0.058	1
TUT7	0.00122275	0.384736	0.201	0.161	1
SEC11C	0.00122437	0.382084	0.375	0.355	1
GEMIN7	0.00122795	0.857871	0.111	0.08	1
PCBD1	0.00123606	0.626838	0.136	0.101	1
MAFG	0.00124376	-0.649639	0.017	0.035	1
FAM215B	0.00126517	-0.450267	0.048	0.075	1
PKN1	0.00126598	0.396465	0.277	0.245	1
TRGV3	0.00127013	-0.811519	0.014	0.03	1
CHST12	0.00127193	0.358428	0.355	0.327	1
PTGDR	0.00127405	-0.207575	0.165	0.221	1
RFX3	0.00128223	-0.757194	0.035	0.059	1
FNIP2	0.0012865	-0.636421	0.011	0.025	1
RNF103	0.00129636	-0.581339	0.028	0.05	1
PSMA5	0.0013202	0.252202	0.436	0.408	1
RAPGEF2	0.00132262	-0.817988	0.023	0.042	1
MLH3	0.00133169	-0.468119	0.048	0.075	1
S1PR2	0.00133181	-0.865086	0.012	0.026	1
DNPH1	0.00133232	-0.320415	0.086	0.122	1
SLC6A6	0.00133747	0.763997	0.11	0.078	1
THAP7-AS1	0.00134299	-1.12883	0.012	0.026	1
CSRNP1	0.00134614	-0.101096	0.12	0.163	1
SNRPD2	0.00134886	0.136099	0.743	0.723	1
TNFRSF9	0.00135857	-0.663552	0.034	0.056	1
SAMD9L	0.00136305	0.265004	0.329	0.293	1
AFG3L2	0.00137286	-0.284687	0.111	0.153	1
MRPL36	0.00140613	0.574372	0.201	0.166	1
LAMTOR5	0.00140754	0.29927	0.434	0.425	1
LINC00513	0.00141414	-0.510488	0.137	0.18	1
IDNK	0.00141883	0.956638	0.076	0.049	1
SMCR5	0.0014206	-0.423479	0.033	0.056	1
PRR34-AS1	0.00142643	-0.475769	0.049	0.076	1
ADK	0.00142747	-0.233893	0.065	0.096	1
SLTM	0.00143079	0.293846	0.41	0.391	1
FOXD2	0.00144259	-2.01783	0.003	0.012	1
RAB13	0.00144734	-1.86132	0.003	0.012	1
CLEC11A	0.00144873	-1.19681	0.007	0.018	1
FAM43A	0.00144929	-0.878305	0.012	0.027	1
IREB2	0.00144943	0.616215	0.18	0.147	1
AL590764.1	0.00145203	1.02959	0.035	0.016	1
ZNF554	0.00145211	-1.63117	0.003	0.012	1
AVIL	0.00145451	-1.77117	0.003	0.012	1
RNF14	0.00145482	-0.68689	0.043	0.068	1
RSBN1L	0.00146258	0.303713	0.396	0.376	1
EEF1AKMT3	0.00146531	-1.16148	0.003	0.012	1
DUSP16	0.00146572	-0.442969	0.022	0.04	1
EIF5AL1	0.00147256	-1.71609	0.003	0.012	1
SLC18B1	0.00147735	-0.641074	0.012	0.027	1
AC005670.3	0.00148603	-0.347659	0.068	0.101	1
PPHLN1	0.00149283	0.387014	0.363	0.349	1
CERCAM	0.00149764	1.58604	0.032	0.014	1
DOCK8	0.00150436	-0.196855	0.351	0.428	1
STX4	0.00150811	-0.2387	0.142	0.191	1
TMEM86B	0.00150813	-0.748289	0.012	0.027	1
FLVCR1-DT	0.00151139	-1.30937	0.011	0.024	1
NCR1	0.00151659	0.906821	0.108	0.078	1
NAMPT	0.00151734	-0.904213	0.113	0.152	1
CPSF1	0.00151795	-0.54304	0.044	0.07	1
[truncated: 7,260 more rows]

## Sheet: Table S9
Table S9. Genomic features associated with clinical outcomes in RRMM treated with anti-BCMA CART and tCE
sample	High risk genomics								Plasma cell genes						cohort
	CDKN2C	CCSER1	GLCCI1	ATM	Gain_Amp1q	TP53	RPL5		POU2AF1	XBP1	CD38	TNFRSF13B	IKZF3	TNFRSF17
P2106	0	0	0	0	1	0	1		0	0	0	0	0	0	CART
P2263	0	0	0	0	1	0	1		0	0	0	0	0	0	CART
P3043	0	0	0	0	0	0	1		0	0	1	0	0	0	CART
S102_EXP1828DNA14_CAR400	0	0	0	0	1	0	0		0	0	1	0	0	0	CART
S105_EXP1828DNA17_CAR_NA	0	0	0	0	1	0	0		0	0	0	0	0	0	CART
S108_EXP1828DNA20_CAR412	0	0	0	0	1	0	0		0	0	0	0	0	0	CART
S109_EXP1828DNA21_CAR440	0	0	0	0	1	0	0		0	0	0	0	0	0	CART
S110_EXP1828DNA22_CAR_NA	0	0	0	0	1	0	0		0	0	1	0	0	0	CART
S116_EXP1828DNA28_CAR430	0	0	0	0	0	0	0		0	0	0	0	0	0	CART
S118_EXP1828DNA30_CAR_NA	0	0	0	0	1	0	0		0	0	0	0	0	0	CART
S119_EXP1828DNA31_CAR413	0	0	0	0	1	0	0		0	0	0	0	0	0	CART
S122_EXP1828DNA34_CAR478	0	0	0	0	1	0	1		0	0	0	0	0	0	CART
S124_EXP1828DNA36_CAR433	0	0	0	0	0	0	0		0	0	0	0	0	0	CART
S125_EXP1828DNA37_CAR442	0	0	0	0	0	0	1		0	0	0	0	0	0	CART
S132_EXP1828DNA43_CAR439	0	0	0	0	0	0	0		0	0	0	0	0	0	CART
S136_EXP1828DNA47_CAR477	0	0	0	0	0	0	0		0	0	0	0	0	0	CART
S138_EXP1828DNA49_CAR492	0	0	0	0	0	0	0		0	0	0	0	0	0	CART
S142_EXP1828DNA53_CAR519	0	0	0	0	0	0	0		0	0	1	0	0	0	CART
S145_EXP1828DNA56_CAR522	0	0	0	0	1	0	0		0	0	0	0	0	0	CART
S174_EXP1828DNA86_CAR458	0	0	0	0	0	0	0		0	0	0	0	0	0	CART
S183_CAR_352_CD138_pos_CAR428	0	0	0	0	1	0	0		0	0	0	0	0	0	CART
S187_CAR_290_CD138_pos_CAR290	0	0	0	0	0	0	0		0	0	0	0	0	0	CART
S191_CAR_199_CD138_pos_CAR199	0	0	0	0	0	0	1		0	1	0	0	0	0	CART
S192_CAR_253_CD138_pos_CAR253	0	0	0	0	0	0	0		0	0	0	0	0	0	CART
S197_CAR_241_CD138_pos_CAR241	0	0	0	0	0	0	0		0	0	0	0	0	0	CART
S96_EXP1828DNA8_CAR382	0	0	0	0	0	0	0		0	0	0	0	0	0	CART
SL562387	0	0	0	0	1	0	0		0	0	0	0	0	0	CART
IID_H210134_T01_01_WG01	0	0	0	0	0	0	0		0	0	0	0	0	0	TCE
IID_H212038_T01_01_WG01	0	1	0	0	0	0	1		0	0	0	0	0	0	TCE
IID_H212072_T01_01_WG01	1	0	0	0	0	0	1		0	0	0	0	0	0	TCE
P1390	0	1	0	0	1	0	1		0	1	0	0	0	0	TCE
S127_EXP1828DNA39_CAR454	0	1	0	0	1	1	0		0	1	0	0	0	0	CART
S141_EXP1828DNA52_CAR_NA	0	0	0	0	0	1	0		0	0	0	0	0	0	CART
SL536126	0	0	0	0	0	1	1		0	0	1	0	0	0	CART
SL521926	0	0	0	1	0	0	0		0	1	0	0	0	0	CART
P2817	0	0	0	0	1	0	0		0	0	0	0	0	0	TCE
P2827	0	0	0	0	0	0	0		0	0	0	0	0	0	TCE
70988_CG22_709	0	0	0	0	1	0	0		0	0	1	0	0	0	CART
73068_CG22_5743	0	0	0	0	0	0	0		0	0	0	0	0	0	CART
P1907	1	0	0	0	1	0	0		0	0	1	0	0	0	CART
S121_EXP1828DNA33_CAR424	0	0	0	0	1	0	0		0	0	0	0	0	0	CART
S129_EXP1828DNA40_CAR_NA	0	0	0	0	1	0	0		0	0	1	0	0	0	CART
S131_EXP1828DNA42_CAR_NA	0	0	0	0	0	0	1		0	1	0	0	0	0	CART
S133_EXP1828DNA44_CAR174	0	0	0	0	1	0	0		0	0	0	0	0	0	CART
S134_EXP1828DNA45_CAR421	0	0	0	0	1	0	0		0	0	1	0	0	0	CART
S175_EXP1828DNA87_CAR422	0	0	0	0	1	0	0		0	1	0	0	0	0	CART
S179_CAR_283_CD138_pos_CAR283	0	0	0	0	1	0	0		0	0	0	0	0	0	CART
S185_CAR_450_CD138_pos_CAR450	0	0	0	0	1	0	0		0	0	0	0	0	0	CART
S186_CAR_344_CD138_pos_CAR344	0	1	0	0	0	0	1		0	0	1	0	0	0	CART
S194_CAR_489_CD138_pos_CAR489	0	0	0	0	1	0	0		0	0	0	0	0	0	CART
SL552719	0	0	0	0	1	0	0		0	0	0	0	0	0	CART
SL571166	0	0	0	1	0	0	1		0	0	0	0	0	0	CART
IID_H212046_T01_01_WG01	0	0	1	0	0	0	0		0	0	0	0	0	0	TCE
P2226	0	0	0	1	1	0	0		0	0	0	0	0	0	TCE
P2510	0	1	0	0	0	0	1		0	0	0	0	0	0	TCE
S112_EXP1828DNA24_CAR452	1	0	0	0	1	1	0		0	0	0	0	0	0	CART
S115_EXP1828DNA27_CAR426	0	0	0	0	0	1	0		0	0	1	0	0	0	CART
S126_EXP1828DNA38_CAR_NA	0	1	0	0	0	1	1		0	1	0	0	0	0	CART
S193_CAR_348_CD138_pos_CAR348	0	0	0	0	0	1	1		0	1	1	0	0	0	CART
SL521925	0	0	0	0	0	1	0		0	1	0	0	0	0	CART
88835_CG22_3185	0	1	0	0	1	0	1		0	0	1	0	1	0	CART
P1759	0	0	1	0	0	0	1		0	1	0	0	0	Biallelic loss	CART
SL521899	0	0	0	0	1	0	1		0	1	0	0	0	0	CART
SL552720	0	0	0	0	0	0	0		0	0	0	0	0	0	CART
P1924	0	0	0	0	1	0	0		0	0	0	0	0	0	TCE
IID_H201460_T03_01_WG01	0	0	0	1	1	1	0		0	1	1	0	0	0	TCE
IID_H212073_T01_01_WG01	0	0	1	0	1	1	1		0	1	0	0	0	0	TCE
P2825	1	1	0	0	1	0	0		0	0	0	0	0	Biallelic loss	TCE
P1895	0	0	1	0	1	0	0		0	1	1	0	0	0	CART
S107_EXP1828DNA19_CAR407	0	1	1	0	1	0	1		0	1	0	0	0	0	CART
S143_EXP1828DNA54_CAR511	0	0	0	1	1	0	0		0	0	0	0	0	Biallelic loss	CART
S199_EXP1828DNA6_CAR393	0	1	0	0	1	0	1		0	1	0	0	0	0	CART
S89_EXP1828DNA1_CAR_NA	0	0	0	0	1	0	0		0	0	1	0	0	0	CART
S98_EXP1828DNA10_CAR384	1	0	0	0	1	0	0		1	0	0	0	0	0	CART
S99_EXP1828DNA11_CAR179	0	0	0	0	1	0	0		0	0	0	0	0	0	CART
SL521927	0	0	0	0	1	0	0		0	0	1	0	0	0	CART
SL571196	0	0	0	0	1	0	0		0	0	0	0	0	0	CART
IID_H212047_T01_01_WG01	0	0	0	1	1	0	0		1	0	0	0	0	0	TCE
P1814	0	1	0	0	1	0	0		0	0	0	1	0	0	TCE
P1936	1	0	1	0	1	0	1		0	1	0	0	0	0	TCE
P2123	0	0	0	0	1	0	0		0	0	0	0	1	0	TCE
P2289	0	0	0	0	1	0	0		0	0	1	0	0	0	TCE
104211_CG22_6832	0	0	0	0	1	1	0		0	0	0	0	0	0	CART
P1883	1	0	0	0	0	1	1		0	1	0	0	0	0	CART
S101_EXP1828DNA13_CAR392	0	0	0	0	1	1	0		0	0	0	0	0	0	CART
S153_EXP1828DNA64_CAR355	0	0	0	0	1	1	1		0	0	1	0	0	0	CART
S157_EXP1828DNA68_CAR182	0	0	1	0	1	1	1		0	1	0	0	0	Biallelic loss	CART
S160_EXP1828DNA71_CAR_NA	0	0	1	0	0	1	1		0	1	1	0	0	0	CART
IID_H212061_T01_01_WG01	0	1	0	0	1	1	0		0	0	1	0	0	Biallelic loss	TCE
IID_H212063_T01_01_WG01	0	1	1	0	0	1	0		0	0	1	0	0	0	TCE
106993_CG21_5955	1	0	0	0	0	0	1		0	0	1	0	1	0	CART
64451_CG22_2338	1	1	0	0	1	0	1		0	0	0	0	0	0	CART
71988_CG21_2632	0	0	0	0	0	0	1		0	0	0	0	0	0	CART
P2336	0	1	0	0	1	0	0		0	1	0	0	1	0	CART
IID_H130683_T02_01_WG01	1	0	0	1	1	0	1		0	0	0	0	1	0	TCE
P1950	0	0	0	0	0	0	0		0	0	1	0	0	0	TCE
P2336	0	1	0	0	1	0	0		0	1	0	0	1	0	TCE
IID_H212058_T01_01_WG01	0	1	0	1	1	1	0		0	1	1	0	0	0	TCE
IID_H212065_T01_01_WG01	0	0	0	0	1	1	0		0	1	0	0	0	0	TCE
P3234	1	0	0	1	1	1	1		0	0	1	0	0	0	TCE
